# Supplementary material for: Chemo-Phosphoproteomic Profiling with ATR Inhibitors Berzosertib and Gartisertib Uncovers New Biomarkers and DNA Damage Response Regulators
Source: Mol Cell Proteomics. 2024 Jun 15;23(8):100802. doi: 10.1016/j.mcpro.2024.100802 (PMC11338954; doi:10.1016/j.mcpro.2024.100802)
Supplement: Table S1 [file mmc1.xlsx]

## Sheet: Stats_table
	berzosertib	gartisertib	Overlap
Total PSM (5% FDR)	119433	109126	21194
Peptides (PIF > 0.75)	95,151 (79.7%)	85,138 (78.0%)	17474
Peptides with ≥ 2 observations per group	0.972	0.98	-
Peptides after data clean-up	92185	83220	17133
Peptides after averaging	35499	34841	17133
Non-phospho peptides identified	20,258 (17.0%)	10,172 (9.3%)	-
Phospho-peptides statistically tested	30315	32118	15940
Unique phospho-peptide sequences	21178	22853	-
Unique phosphorylation sites (75% site localisation probability)	14275	14480	10212
Unique phosphorylation sites (1% FLR)	9380	8937	6503
