# Supplementary material for: Chemo-Phosphoproteomic Profiling with ATR Inhibitors Berzosertib and Gartisertib Uncovers New Biomarkers and DNA Damage Response Regulators
Source: Mol Cell Proteomics. 2024 Jun 15;23(8):100802. doi: 10.1016/j.mcpro.2024.100802 (PMC11338954; doi:10.1016/j.mcpro.2024.100802)
Supplement: Table S2 [file mmc2.zip]

Archive with 1 entries (1 files):
- mcpro_100802_Table S2_mmc2.xlsb
