# Supplementary material for: Chemo-Phosphoproteomic Profiling with ATR Inhibitors Berzosertib and Gartisertib Uncovers New Biomarkers and DNA Damage Response Regulators
Source: Mol Cell Proteomics. 2024 Jun 15;23(8):100802. doi: 10.1016/j.mcpro.2024.100802 (PMC11338954; doi:10.1016/j.mcpro.2024.100802)
Supplement: Table S4 [file mmc4.xlsx]

## Sheet: Table_S4_MCP_fixed
Gene Name		Uniprot Acc. No.	Fold Change berzosertib	Fold Change gartisertib	Peptide sequence	Peptide sequence	Phospho Serite	Site Probability		Motif	Phosphorylated by ATR
					berzosertib	gartisertib		berzosertib	gartisertib		Protein	Site
UIMC1	BRCA1-A complex subunit RAP80	Q96RL1	-17.96	-21.376	ADQGDGPEGpSGR	ADQGDGPEGpSGR	S597-p	S(1)	S(1)	QGDGPEG[S]GRACSTV	-	-
TOPBP1	DNA topoisomerase 2-binding protein 1	Q92547	-11.654	-	AVVpSQHAR	-	S796-p	S(1)	-	KAFRAVV[S]QHARQVA	-	-
PMS2	Mismatch repair endonuclease PMS2	P54278	-9.496	-4.411	LVNTQDMSApSQVDVAVK	LVNTQDMSApSQVDVAVK	S603-p	S(0.952)	S(0.854)	NTQDMSA[S]QVDVAVK	-	-
RAD18	E3 ubiquitin-protein ligase RAD18	Q9NS91	-8.732	-6.624	IAGMpSQK	IAGMpSQK	S368-p	S(1)	S(1)	YKKIAGM[S]QKTVTIT	-	-
CLSPN	Claspin	Q9HAW4	-7.765	-14.503	FTpSQAEK	FTpSQAEK	S921-p	S(0.993)	S(0.993)	LCTGKFT[S]QAEKHLP	-	-
TP53BP1	TP53-binding protein 1	Q12888	-7.449	-4.368	ADDPLRLDQELQQPQpTQEK	ADDPLRLDQELQQPQpTQEK	T855-p	T(1)	T(1)	QELQQPQ[T]QEKTSNS	-	-
PMS2	Mismatch repair endonuclease PMS2	P54278	-7.432	-6.066	LVNTQDMpSASQVDVAVK	LVNTQDMpSASQVDVAVK	S601-p	S(0.644)	S(0.655)	LVNTQDM[S]ASQVDVA	-	-
NSUN5	Probable 28S rRNA (cytosine-C(5))-methyltransferase	Q96P11-2	-7.16	-	VEVPSSApSQAK	-	S432-p	S(0.997)	-	VEVPSSA[S]QAKASAP	-	-
SUGP1	SURP and G-patch domain-containing protein 1	Q8IWZ8	-7.115	-5.66	ASSTGpSFTAPDPGLK	ASSTGpSFTAPDPGLK	S326-p	S(0.935)	S(0.773)	AKASSTG[S]FTAPDPG	-	-
UBXN7	UBX domain-containing protein 7	O94888	-6.953	-2.781	ASLQETHFDSpTQTK	ASLQETHFDSpTQTK	T306-p	T(0.926)	T(0.779)	QETHFDS[T]QTKQDSR	-	-
DHX9	ATP-dependent RNA helicase A	Q08211	-6.8	-6.45	LAQFEPpSQR	LAQFEPpSQR	S321-p	S(1)	S(1)	KLAQFEP[S]QRQNQVG	-	-
TOPBP1	DNA topoisomerase 2-binding protein 1	Q92547	-6.496	-17.585	DALAALETPGRPpSQQK	DALAALETPGRPpSQQK	S853-p	S(0.993)	S(0.942)	LETPGRP[S]QQKRKPS	-	-
PNISR	Arginine/serine-rich protein PNISR	Q8TF01	-6.313	-5.212	FpSSQDDRLK	FpSSQDDRLK	S705-p	S(0.5)	S(0.547)	EEKDFKF[S]SQDDRLK	-	-
FANCI	Fanconi anemia group I protein	Q9NVI1	-6.118	-25.577	ALDVTDKEGEEREDADVSVpTQR	ALDVTDKEGEEREDADVSVpTQR	T952-p	T(0.908)	T(1)	EDADVSV[T]QRTAFQI	-	-
SUGP1	SURP and G-patch domain-containing protein 1	Q8IWZ8	-6.1	-15.546	ASSpTGSFTAPDPGLK	ASSpTGSFTAPDPGLK	T324-p	T(0.437)	T(0.384)	RKAKASS[T]GSFTAPD	-	-
FANCI	Fanconi anemia group I protein	Q9NVI1	-5.988	-6.787	LKGQVSQETLSEEASpSQATLPNQPVEK	LKGQVSQETLSEEASpSQATLPNQPVEK	S1121-p	S(0.762)	S(0.463)	TLSEEAS[S]QATLPNQ	-	-
BRCA1	Breast cancer type 1 susceptibility protein	P38398	-5.812	-9.345	VSNNAEDPKDLMLpSGER	VSNNAEDPKDLMLpSGER	S753-p	S(1)	S(1)	DPKDLML[S]GERVLQT	TRUE	-
MCM6	DNA replication licensing factor MCM6	Q14566	-5.786	-7.728	MDLAAAAEPGAGpSQHLEVRDEVAEK	MDLAAAAEPGAGpSQHLEVRDEVAEK	S13-p	S(1)	S(1)	AAEPGAG[S]QHLEVRD	-	-
TCEA1	Transcription elongation factor A protein 1	P23193	-5.516	-	EESTSpSGNVSNR	-	S110-p	S(0.715)	-	AREESTS[S]GNVSNRK	-	-
ACIN1	Apoptotic chromatin condensation inducer in the nucleus	Q9UKV3	-5.51	-	EIKpSSQGLK	-	S376-p	S(0.5)	-	EEEREIK[S]SQGLKEK	-	-
ACIN1	Apoptotic chromatin condensation inducer in the nucleus	Q9UKV3	-5.486	-	EIKSpSQGLK	-	S377-p	S(0.894)	-	EEREIKS[S]QGLKEKS	-	-
SET	Protein SET	Q01105	-5.463	-6.795	RpSSQTQNK	RpSSQTQNK	S183-p	S(0.488)	S(0.488)	GKDLTKR[S]SQTQNKA	-	-
RAD51AP1	RAD51-associated protein 1	Q96B01	-5.291	-3.051	ELPTVTTNVQNpSQDKSIEK	ELPTVTTNVQNpSQDK	S120-p	S(0.949)	S(0.997)	VTTNVQN[S]QDKSIEK	-	-
TOPBP1	DNA topoisomerase 2-binding protein 1	Q92547	-5.278	-5.62	ELGTGLpSQK	ELGTGLpSQK	S1504-p	S(1)	S(0.99)	KELGTGL[S]QKRKAPT	-	-
CHEK1	Serine/threonine-protein kinase Chk1	O14757	-5.251	-8.145	YSSpSQPEPR	YSSpSQPEPR	S317-p	S(0.796)	S(0.891)	ENVKYSS[S]QPEPRTG	TRUE	TRUE
WDHD1	WD repeat and HMG-box DNA-binding protein 1	O75717	-5.242	-2.437	GIINDDEDDEDLMMApSGRPR	GIINDDEDDEDLMMApSGRPR	S367-p	S(1)	S(1)	DEDLMMA[S]GRPRQRS	-	-
BRCA1	Breast cancer type 1 susceptibility protein	P38398	-5.192	-8.342	EKPELTApSTER	EKPELTApSTER	S1642-p	S(0.5)	S(0.83)	EKPELTA[S]TERVNKR	TRUE	-
TCOF1	Treacle protein	Q13428	-5.091	-5.335	DSESPpSQK	DSESPpSQK	S1473-p	S(0.832)	S(0.739)	TKDSESP[S]QKKKKKK	-	-
ARIH2	E3 ubiquitin-protein ligase ARIH2	O95376	-5.085	-7.167	YKENPDIVNQpSQQAQAR	YKENPDIVNQpSQQAQAR	S353-p	S(1)	S(1)	NPDIVNQ[S]QQAQARE	-	-
CHEK1	Serine/threonine-protein kinase Chk1	O14757	-4.887	-11.79	LIDIVpSSQK	LIDIVpSSQK	S467-p	S(0.5)	S(0.5)	GKLIDIV[S]SQKIWLP	TRUE	-
HMGA1	High mobility group protein HMG-I/HMG-Y	P17096	-4.873	-3.988	pSSQPLASK	pSSQPLASK	S8-p	S(0.887)	S(0.899)	MSESSSK[S]SQPLASK	-	-
BRD2	Bromodomain-containing protein 2	P25440	-4.849	-	DLPDpSQQQHQSSK	-	S334-p	S(1)	-	PRKDLPD[S]QQQHQSS	-	-
MCM9	DNA helicase MCM9	Q9NXL9	-4.765	-5.124	LQNQSVHQpSQPR	LQNQSVHQpSQPR	S663-p	S(0.998)	S(0.999)	QNQSVHQ[S]QPRVLEV	-	-
SLX4	Structure-specific endonuclease subunit SLX4	Q8IY92	-4.676	-7.192	DCSpSQTQISSLR	DCSpSQTQISSLR	S1271-p	S(0.842)	S(0.967)	SRSRDCS[S]QTQISSL	-	-
BAZ1A	Bromodomain adjacent to zinc finger domain protein 1A	Q9NRL2	-4.639	-2.904	IHIpSQEDNVANK	RIHIpSQEDNVANK	S286-p	S(1)	S(1)	PPKRIHI[S]QEDNVAN	-	-
CHEK1	Serine/threonine-protein kinase Chk1	O14757	-4.535	-	LIDIVSpSQK	-	S468-p	S(0.997)	-	KLIDIVS[S]QKIWLPA	TRUE	-
UBR5	E3 ubiquitin-protein ligase UBR5	O95071	-4.526	-8.081	ISQpSQPVR	ISQpSQPVR	S1551-p	S(0.997)	S(0.993)	QQRRISQ[S]QPVRGRD	-	-
ATR	Serine/threonine-protein kinase ATR	Q13535	-4.474	-	LSSpSLNPSK	-	S437-p	S(0.96)	-	KRRRLSS[S]LNPSKRA	-	-
DTL	Denticleless protein homolog	Q9NZJ0	-4.338	-	ESRPGLVTVTSpSQSTPAK	-	S426-p	S(0.451)	-	GLVTVTS[S]QSTPAKA	-	-
SCAF1	Splicing factor, arginine/serine-rich 19	Q9H7N4	-4.337	-3.083	ADSCpSQAAGTK	ADSCpSQAAGTK	S951-p	S(0.987)	S(0.982)	KSKADSC[S]QAAGTKG	-	-
LRRC42	Leucine-rich repeat-containing protein 42	Q9Y546	-4.275	-	HEAISpSQESK	-	S385-p	S(0.822)	-	LKHEAIS[S]QESKKSK	-	-
BRCA1	Breast cancer type 1 susceptibility protein	P38398	-4.235	-	EKPELTASpTER	-	T1643-p	T(0.682)	-	KPELTAS[T]ERVNKRM	TRUE	-
FANCD2	Fanconi anemia group D2 protein	Q9BXW9	-4.235	-	DGGPVTpSQESGQK	-	S717-p	S(0.887)	-	KDGGPVT[S]QESGQKL	-	-
FANCD2	Fanconi anemia group D2 protein	Q9BXW9	-4.212	-4.343	LQApSQVK	LQApSQVK	S319-p	S(1)	S(1)	LPSRLQA[S]QVKLKSK	-	-
CIAPIN1	Anamorsin	Q6FI81	-4.135	-4.001	EQMSpSQPK	EQMSpSQPK	S268-p	S(0.971)	S(0.795)	KSREQMS[S]QPKSACG	-	-
PUS1	tRNA pseudouridine synthase A	Q9Y606	-4.108	-5.917	NVGSpSQFK	NVGSpSQFK	S107-p	S(0.952)	S(0.986)	MQRNVGS[S]QFKTIED	-	-
SLX4	Structure-specific endonuclease subunit SLX4	Q8IY92	-4.017	-4.927	DCpSSQTQISSLR	DCpSSQTQISSLR	S1270-p	S(0.548)	S(0.495)	ASRSRDC[S]SQTQISS	-	-
CMTR1	Cap-specific mRNA (nucleoside-2'-O-)-methyltransferase 1	Q8N1G2	-3.851	-5.252	DIVEASpSQK	DIVEASpSQKGR	S121-p	S(0.869)	S(0.882)	KDIVEAS[S]QKGRRGL	-	-
PIAS2	E3 SUMO-protein ligase PIAS2	O75928	-3.84	-5.109	VSpSQPCTK	VSpSQPCTK	S438-p	S(0.913)	S(0.999)	KEAMKVS[S]QPCTKIE	-	-
SETX	Probable helicase senataxin	Q7Z333	-3.819	-	KLLpTSQELQMQR	-	T1344-p	T(0.614)	-	RNNKKLL[T]SQELQMQ	-	-
NSMCE4A	Non-structural maintenance of chromosomes element 4 homolog A	Q9NXX6	-3.708	-	LDQDRLPVIEPVSINEENEGFEHNpTQVR	-	T345-p	T(1)	-	NEGFEHN[T]QVRNQGI	-	-
RECQL5	ATP-dependent DNA helicase Q5	O94762	-3.697	-2.961	pSQQENPESQPQK	pSQQENPESQPQK	S858-p	S(1)	S(1)	WKGKRPR[S]QQENPES	-	-
TERF2	Telomeric repeat-binding factor 2	Q15554	-3.684	-	AAGAGTAGPASGPGVVRDPAApSQPR	-	S23-p	S(0.955)	-	VVRDPAA[S]QPRKRPG	-	-
CHEK1	Serine/threonine-protein kinase Chk1	O14757	-3.62	-4.768	HIQpSNLDFSPVNSASSEENVK	HIQpSNLDFSPVNSASSEENVK	S296-p	S(0.82)	S(0.989)	GFSKHIQ[S]NLDFSPV	TRUE	-
FANCI	Fanconi anemia group I protein	Q9NVI1	-3.602	-2.856	LKGQVSQETLSEEApSSQATLPNQPVEK	LKGQVSQETLSEEApSSQATLPNQPVEK	S1120-p	S(0.457)	S(0.333)	ETLSEEA[S]SQATLPN	-	-
SNAPC3	snRNA-activating protein complex subunit 3	Q92966	-3.579	-	GAGDLSLREPPASALPGpSQAADSDREDAAVAR	-	S74-p	S(0.817)	-	PASALPG[S]QAADSDR	-	-
U2AF1L5	Splicing factor U2AF 35 kDa subunit-like protein	P0DN76	-3.577	-	NPQNpSSQSADGLR	-	S58-p	S(0.594)	-	IYRNPQN[S]SQSADGL	-	-
MDC1	Mediator of DNA damage checkpoint protein 1	Q14676	-3.489	-3.143	pSQASTTVDINTQVEK	pSQASTTVDINTQVEK	S513-p	S(0.862)	S(0.971)	PGIHLER[S]QASTTVD	-	-
ATR	Serine/threonine-protein kinase ATR	Q13535	-3.483	-	LSpSSLNPSK	-	S436-p	S(0.5)	-	PKRRRLS[S]SLNPSKR	-	-
DTL	Denticleless protein homolog	Q9NZJ0	-3.468	-6.934	ALIPVpSQK	KALIPVpSQK	S535-p	S(1)	S(1)	RKALIPV[S]QKSSQAE	-	-
FAM192A	Protein FAM192A	Q9GZU8	-3.458	-	VGIpSQENK	-	S125-p	S(1)	-	NLKKVGI[S]QENKKEV	-	-
RALY	RNA-binding protein Raly	Q9UKM9-2	-3.452	-2.317	AApSAIYR	AApSAIYR	S106-p	S(1)	S(0.999)	KGLKRAA[S]AIYRLFD	-	-
NBN	Nibrin	O60934	-3.446	-2.7	IpSQENEIGKK	MDIETNDTFSDEAVPESSKIpSQENEIGK	S615-p	S(1)	S(0.691)	VPESSKI[S]QENEIGK	-	-
CLSPN	Claspin	Q9HAW4	-3.351	-	LAALpSDHNPSAPR	-	S1270-p	S(1)	-	LQKLAAL[S]DHNPSAP	-	-
CLSPN	Claspin	Q9HAW4	-3.342	-2.809	FTpSQDASTPASSELNK	FTpSQDASTPASSELNKQEK	S950-p	S(0.869)	S(0.872)	LCSGKFT[S]QDASTPA	-	-
CAST	Calpastatin	P20810-5	-3.336	-	pSQPGQKPAASPR	-	S2-p	S(1)	-	______M[S]QPGQKPA	-	-
OSBPL10	Oxysterol-binding protein-related protein 10	Q9BXB5	-3.332	-	pSSPGSVAASPSGGGGR	-	S56-p	S(0.981)	-	LGGGGSR[S]SPGSVAA	-	-
CLSPN	Claspin	Q9HAW4	-3.302	-2.563	FpTSQDASTPASSELNK	FpTSQDASTPASSELNKQEK	T949-p	T(0.499)	T(0.5)	NLCSGKF[T]SQDASTP	-	-
UTP14A	U3 small nucleolar RNA-associated protein 14 homolog A	Q9BVJ6	-3.263	-3.339	RSELSQDAEPAGpSQETK	RSELSQDAEPAGpSQETK	S445-p	S(1)	S(0.879)	QDAEPAG[S]QETKDSG	-	-
HMGA1	High mobility group protein HMG-I/HMG-Y	P17096	-3.229	-4.26	SESSSKSpSQPLASK	SpSQPLASK	S9-p	S(0.513)	S(0.659)	SESSSKS[S]QPLASKQ	-	-
MRE11	Double-strand break repair protein MRE11	P49959	-3.208	-	IMSQSQVpSK	-	S681-p	S(0.794)	-	IMSQSQV[S]KGVDFES	-	-
MRE11	Double-strand break repair protein MRE11	P49959	-3.195	-1.831	IMSQpSQVSK	IMSQpSQVSK	S678-p	S(0.964)	S(0.906)	SSKIMSQ[S]QVSKGVD	-	-
CLSPN	Claspin	Q9HAW4	-3.167	-	NPFEAIRPGpSAQQVK	-	S1246-p	S(1)	-	FEAIRPG[S]AQQVKTG	-	-
TOPBP1	DNA topoisomerase 2-binding protein 1	Q92547	-3.137	-5.625	NAVALSApSPQLK	NAVALSApSPQLK	S888-p	S(0.998)	S(1)	NAVALSA[S]PQLKEAQ	-	-
GPATCH8	G patch domain-containing protein 8	Q9UKJ3	-3.112	-7.181	ATGPPpSQNSNIGTGR	ATGPPpSQNSNIGTGR	S1065-p	S(0.97)	S(0.807)	SKATGPP[S]QNSNIGT	-	-
SLX4IP	Protein SLX4IP	Q5VYV7	-3.089	-2.281	DLLApSQNEDLTER	DLLApSQNEDLTER	S130-p	S(1)	S(1)	FSRDLLA[S]QNEDLTE	-	-
TERF2IP	Telomeric repeat-binding factor 2-interacting protein 1	Q9NYB0	-3.072	-2.271	YLLGDAPVSPpSSQK	YLLGDAPVSPpSSQK	S205-p	S(0.664)	S(0.498)	GDAPVSP[S]SQKLKRK	-	-
MDC1	Mediator of DNA damage checkpoint protein 1	Q14676	-3.051	-1.653	VQGEpTQPQR	VQGEpTQPQR	T157-p	T(1)	T(1)	TPRVQGE[T]QPQRLLL	-	-
MRE11	Double-strand break repair protein MRE11	P49959	-3.028	-	IMpSQSQVSK	-	S676-p	S(0.697)	-	TSSSKIM[S]QSQVSKG	-	-
HTATSF1	HIV Tat-specific factor 1	O43719	-3.025	-2.578	RGFEGpSCSQKESEEGNPVR	RGFEGpSCSQKESEEGNPVR	S479-p	S(0.57)	S(0.5)	PKRGFEG[S]CSQKESE	-	-
PSIP1	PC4 and SFRS1-interacting protein	O75475	-3.024	-	FSpSQQAATK	-	S94-p	S(0.999)	-	NPKVKFS[S]QQAATKQ	-	-
SETX	Probable helicase senataxin	Q7Z333	-3.023	-	KLLTpSQELQMQR	-	S1345-p	S(0.6)	-	NNKKLLT[S]QELQMQR	-	-
RACGAP1	Rac GTPase-activating protein 1	Q9H0H5	-3.023	-2.941	pSATNLGR	pSATNLGR	S615-p	S(0.981)	S(0.805)	RFGSKSK[S]ATNLGRQ	-	-
ING2	Inhibitor of growth protein 2	Q9H160	-3.016	-	MDSpSQPER	-	S143-p	S(0.918)	-	DKAKMDS[S]QPERSSR	-	-
MED13L	Mediator of RNA polymerase II transcription subunit 13-like	Q71F56	-2.959	-	NKpSEDGFGTK	-	S747-p	S(1)	-	DSLKKNK[S]EDGFGTK	-	-
ZC3H14	Zinc finger CCCH domain-containing protein 14	Q6PJT7	-2.943	-3.949	VSTpSSQESK	VSTpSSQESK	S134-p	S(0.486)	S(0.486)	RDSRVST[S]SQESKTT	-	-
BLM	Bloom syndrome protein	P54132	-2.903	-	EVVCpTTQNTPTVK	-	T121-p	T(0.818)	-	TPKEVVC[T]TQNTPTV	-	-
ZC3H14	Zinc finger CCCH domain-containing protein 14	Q6PJT7	-2.895	-3.909	VSTSpSQESK	VSTSpSQESK	S135-p	S(0.863)	S(0.995)	DSRVSTS[S]QESKTTN	-	-
BRCA1	Breast cancer type 1 susceptibility protein	P38398	-2.893	-5.879	VNNIPpSQSTR	VNNIPpSQSTR	S1239-p	S(0.991)	S(0.981)	GKVNNIP[S]QSTRHST	TRUE	-
THRAP3	Thyroid hormone receptor-associated protein 3	Q9Y2W1	-2.875	-2.939	SpSFSITR	SpSFSITR	S560-p	S(0.588)	S(0.892)	DFPTGKS[S]FSITREA	-	-
PALB2	Partner and localizer of BRCA2	Q86YC2	-2.874	-1.788	NENLQESEILpSQPK	NENLQESEILpSQPK	S376-p	S(1)	S(0.999)	LQESEIL[S]QPKSLSL	-	-
BAIAP2	Brain-specific angiogenesis inhibitor 1-associated protein 2	Q9UQB8	-2.87	-	NSYATTENKpTLPR	-	T360-p	T(1)	-	YATTENK[T]LPRSSSM	-	-
HTATSF1	HIV Tat-specific factor 1	O43719	-2.862	-2.987	RGFEGSCpSQKESEEGNPVR	GFEGSCpSQKESEEGNPVR	S481-p	S(0.895)	S(0.906)	RGFEGSC[S]QKESEEG	-	-
GTF2F1	General transcription factor IIF subunit 1	P35269	-2.857	-8.291	LDTGPQSLpSGKpSTPQPPSGK	LDTGPQSLpSGKSpTPQPPSGK	S433-p	S(0.77)	S(0.794)	DTGPQSL[S]GKSTPQP	-	-
GTF2F1	General transcription factor IIF subunit 1	P35269	-2.857	-14.903	LDTGPQSLpSGKpSTPQPPSGK	LDTGPQSLpSGKpSTPQPPSGK	S436-p	S(0.526)	S(0.507)	PQSLSGK[S]TPQPPSG	-	-
BRIP1	Fanconi anemia group J protein	Q9BX63	-2.857	-2.52	QGNpSQESSNTIK	QGNpSQESSNTIK	S226-p	S(0.981)	S(1)	CSTKQGN[S]QESSNTI	-	-
GEMIN6	Gem-associated protein 6	Q8WXD5	-2.848	-2.122	VQDLIEGHLTApSQ	VQDLIEGHLTApSQ	S166-p	S(0.999)	S(0.997)	IEGHLTA[S]Q______	-	-
PPM1G	Protein phosphatase 1G	O15355	-2.828	-2.166	ETPpSQENGPTAK	ETPpSQENGPTAK	S201-p	S(0.983)	S(0.97)	DSTRETP[S]QENGPTA	-	-
TSC22D4	TSC22 domain family protein 4	Q9Y3Q8	-2.824	-	AEKPPLSASSPQQRPPEPEpTGESAGTSR	-	T200-p	T(0.249)	-	QRPPEPE[T]GESAGTS	-	-
ING2	Inhibitor of growth protein 2	Q9H160	-2.822	-	MDpSSQPER	-	S142-p	S(0.866)	-	SDKAKMD[S]SQPERSS	-	-
NBN	Nibrin	O60934	-2.813	-2.53	MLpSQDAPTVK	MLpSQDAPTVK	S397-p	S(1)	S(1)	EQKFRML[S]QDAPTVK	-	-
SLX4	Structure-specific endonuclease subunit SLX4	Q8IY92	-2.811	-	ETAQNpTQTGNQQEPSPNLSR	-	T160-p	T(0.973)	-	LRETAQN[T]QTGNQQE	-	-
RFWD3	E3 ubiquitin-protein ligase RFWD3	Q6PCD5	-2.808	-	LTSHQpSQNLQQPR	-	S408-p	S(1)	-	QKLTSHQ[S]QNLQQPR	TRUE	-
AASDHPPT	L-aminoadipate-semialdehyde dehydrogenase-phosphopantetheinyl transferase	Q9NRN7	-2.797	-2.807	HQDVPpSQDDSKPTQR	HQDVPpSQDDSKPTQR	S258-p	S(0.993)	S(0.999)	SRHQDVP[S]QDDSKPT	-	-
NBN	Nibrin	O60934	-2.79	-3.093	TTTPGPSLpSQGVSVDEK	TTTPGPSLpSQGVSVDEK	S343-p	S(0.995)	S(0.959)	TTPGPSL[S]QGVSVDE	-	-
LRRC42	Leucine-rich repeat-containing protein 42	Q9Y546	-2.789	-3.242	HEAIpSSQESK	HEAIpSSQESK	S384-p	S(0.496)	S(0.495)	VLKHEAI[S]SQESKKS	-	-
CHTF18	Chromosome transmission fidelity protein 18 homolog	Q8WVB6	-2.769	-2.901	GDAASSPAPAASVGSpSQGGAR	GDAASSPAPAASVGSpSQGGAR	S74-p	S(0.52)	S(0.808)	PAASVGS[S]QGGARKR	-	-
SNRPA	U1 small nuclear ribonucleoprotein A	P09012	-2.768	-	pSQETPATK	-	S115-p	S(0.997)	-	REKRKPK[S]QETPATK	-	-
EIF3B	Eukaryotic translation initiation factor 3 subunit B	P55884	-2.767	-	pSDSRAQAVSEDAGGNEGR	-	S117-p	S(0.565)	-	EQARDER[S]DSRAQAV	-	-
MPG	DNA-3-methyladenine glycosylase	P29372	-2.732	-	GPLEPpSEPAVVAAAR	-	S252-p	S(1)	-	ERGPLEP[S]EPAVVAA	-	-
UBQLN1	Ubiquilin-1	Q9UMX0	-2.709	-1.807	AESGESGGPPGpSQDSAAGAEGAGAPAAAASAEPK	AESGESGGPPGpSQDSAAGAEGAGAPAAAASAEPK	S13-p	S(0.414)	S(0.945)	ESGGPPG[S]QDSAAGA	-	-
BLM	Bloom syndrome protein	P54132	-2.7	-	KpTSSDNNVSVTNVSVAK	-	T41-p	T(0.333)	-	GFTFKKK[T]SSDNNVS	-	-
EXO1	Exonuclease 1	Q9UQ84	-2.698	-2.782	LLDpSQSDQTSK	LLDpSQSDQTSK	S714-p	S(0.999)	S(0.877)	CNIKLLD[S]QSDQTSK	TRUE	TRUE
BRD4	Bromodomain-containing protein 4	O60885	-2.681	-	DVPDpSQQHPAPEK	-	S338-p	S(1)	-	PKKDVPD[S]QQHPAPE	-	-
PHF14	PHD finger protein 14	O94880	-2.668	-2.56	NSADDEELTNDSLTLpSQSK	NSADDEELTNDSLTLpSQSK	S294-p	S(0.976)	S(0.989)	TNDSLTL[S]QSKSNED	-	-
NSMCE4A	Non-structural maintenance of chromosomes element 4 homolog A	Q9NXX6	-2.665	-2.151	TFEISEPVITPpSQR	TFEISEPVITPpSQR	S377-p	S(1)	S(1)	SEPVITP[S]QRQQKPS	-	-
ELOA	Elongin-A	Q14241	-2.634	-2.927	LGApSQER	LGApSQER	S251-p	S(1)	S(1)	FQDRLGA[S]QERHLGE	-	-
SMC1A	Structural maintenance of chromosomes protein 1A	Q14683	-2.621	-1.799	MEEEpSQSQGRDLTLEENQVK	MEEEpSQSQGRDLTLEENQVKK	S358-p	S(0.5)	S(0.541)	EERMEEE[S]QSQGRDL	TRUE	-
SMARCC1	SWI/SNF complex subunit SMARCC1	Q92922	-2.62	-	KHpSPpSPPPPTPTESR	-	S328-p	S(0.994)	-	NARKRKH[S]PSPPPPT	-	-
SMARCC1	SWI/SNF complex subunit SMARCC1	Q92922	-2.62	-	KHpSPpSPPPPTPTESR	-	S330-p	S(0.984)	-	RKRKHSP[S]PPPPTPT	-	-
TCOF1	Treacle protein	Q13428	-2.619	-2.03	GSLGpSQGAK	GSLGpSQGAK	S1410-p	S(1)	S(0.945)	KGKGSLG[S]QGAKDEP	-	-
NCAPD2	Condensin complex subunit 1	Q15021	-2.594	-1.676	ELEIGQAGpSQR	ELEIGQAGpSQR	S1310-p	S(1)	S(1)	LEIGQAG[S]QRAPSAK	-	-
JPT1	Jupiter microtubule associated homolog 1	Q9UK76	-2.572	-6.275	GVDPNpSR	GVDPNpSR	S14-p	S(1)	S(1)	FKGVDPN[S]RNSSRVL	-	-
SMC1A	Structural maintenance of chromosomes protein 1A	Q14683	-2.568	-2.033	MEEESQpSQGRDLTLEENQVK	MEEESQpSQGRDLTLEENQVK	S360-p	S(0.836)	S(0.847)	RMEEESQ[S]QGRDLTL	TRUE	-
LMNB2	Lamin-B2	Q03252	-2.567	-1.645	ATSpSSSGSLSATGR	ATSpSSSGSLSATGR	S420-p	S(0.673)	S(0.891)	TVSRATS[S]SSGSLSA	-	-
RBM15	Putative RNA-binding protein 15	Q96T37	-2.555	-	HCAPpSPDRpSPELSSSR	-	S670-p	S(1)	-	RKRHCAP[S]PDRSPEL	-	-
RBM15	Putative RNA-binding protein 15	Q96T37	-2.555	-	HCAPpSPDRpSPELSSSR	-	S674-p	S(0.998)	-	CAPSPDR[S]PELSSSR	-	-
CHEK1	Serine/threonine-protein kinase Chk1	O14757	-2.549	-4.745	VTSGGVSEpSPSGFSK	VTSGGVSEpSPSGFSK	S286-p	S(0.816)	S(0.818)	TSGGVSE[S]PSGFSKH	TRUE	-
PML	Protein PML	P29590	-2.531	-1.894	GLAERApSQQS	GLAERApSQQS	S879-p	S(1)	S(0.889)	RGLAERA[S]QQS____	-	-
NUCKS1	Nuclear ubiquitous casein and cyclin-dependent kinase substrate 1	Q9H1E3	-2.527	-	DDSHSAEDpSEDEKEDHKNVR	-	S79-p	S(0.989)	-	DSHSAED[S]EDEKEDH	-	-
BRCA1	Breast cancer type 1 susceptibility protein	P38398	-2.524	-2.612	LTNAPGpSFTK	LTNAPGpSFTK	S708-p	S(0.992)	S(0.84)	KLTNAPG[S]FTKCSNT	TRUE	-
SRRM2	Serine/arginine repetitive matrix protein 2	Q9UQ35	-2.515	-	QGSITpSPQANEQpSVTPQRR	-	S857-p	S(0.834)	-	PRQGSIT[S]PQANEQS	-	-
SRRM2	Serine/arginine repetitive matrix protein 2	Q9UQ35	-2.515	-	QGSITpSPQANEQpSVTPQRR	-	S864-p	S(0.548)	-	SPQANEQ[S]VTPQRRS	-	-
U2AF1L5	Splicing factor U2AF 35 kDa subunit-like protein	P0DN76	-2.514	-2.171	NPQNSpSQSADGLR	NPQNSpSQSADGLR	S59-p	S(0.467)	S(0.791)	YRNPQNS[S]QSADGLR	-	-
HDAC2	Histone deacetylase 2	Q92769	-2.51	-2.813	AYpSQGGGK	AYpSQGGGK	S4-p	S(0.998)	S(0.993)	____MAY[S]QGGGKKK	-	-
PSMD4	26S proteasome non-ATPase regulatory subunit 4	P55036	-2.508	-2.343	MTIpSQQEFGR	MTIpSQQEFGR	S266-p	S(0.973)	S(0.816)	ALLKMTI[S]QQEFGRT	-	-
TAF15	TATA-binding protein-associated factor 2N	Q92804	-2.493	-	GYGGpSQGGGR	-	S180-p	S(1)	-	DNRGYGG[S]QGGGRGR	-	-
TERF2IP	Telomeric repeat-binding factor 2-interacting protein 1	Q9NYB0	-2.472	-4.697	YLLGDAPVSPSpSQK	YLLGDAPVSPSpSQK	S206-p	S(0.841)	S(0.853)	DAPVSPS[S]QKLKRKA	-	-
CCDC82	Coiled-coil domain-containing protein 82	Q8N4S0	-2.47	-	LTpTSQLK	-	T319-p	T(0.499)	-	QQGEKLT[T]SQLKLVK	-	-
CLASP1	CLIP-associating protein 1	Q7Z460	-2.46	-	NSSNTSVGpSPSNTIGR	-	S1091-p	S(0.981)	-	SSNTSVG[S]PSNTIGR	-	-
CCDC82	Coiled-coil domain-containing protein 82	Q8N4S0	-2.456	-2.938	LTTpSQLK	LTTpSQLK	S320-p	S(0.945)	S(0.603)	QGEKLTT[S]QLKLVKQ	-	-
EYA3	Eyes absent homolog 3	Q99504	-2.451	-2.719	KADATSpSQDSELER	KADATSpSQDSELER	S297-p	S(0.474)	S(0.887)	RKADATS[S]QDSELER	-	-
OGFR	Opioid growth factor receptor	Q9NZT2	-2.441	-	pSQGDEAGGHGEDRPEPLSPK	-	S361-p	S(0.999)	-	DAGPLER[S]QGDEAGG	-	-
THRAP3	Thyroid hormone receptor-associated protein 3	Q9Y2W1	-2.441	-2.419	pSSFSITR	pSSFSITR	S559-p	S(0.464)	S(0.466)	GDFPTGK[S]SFSITRE	-	-
HIRIP3	HIRA-interacting protein 3	Q9BW71	-2.44	-	EEpSEEpSEAEPVQR	-	S196-p	S(1)	-	RKQAREE[S]EESEAEP	-	-
HIRIP3	HIRA-interacting protein 3	Q9BW71	-2.44	-	EEpSEEpSEAEPVQR	-	S199-p	S(1)	-	AREESEE[S]EAEPVQR	-	-
KAT7	Histone acetyltransferase KAT7	O95251	-2.439	-	LSQSpSQDSSPVR	-	S53-p	S(0.917)	-	SARLSQS[S]QDSSPVR	TRUE	TRUE
LMNB2	Lamin-B2	Q03252	-2.433	-1.762	ATSSSSGpSLSATGR	ATSSSSGpSLSATGR	S424-p	S(0.969)	S(0.85)	ATSSSSG[S]LSATGRL	-	-
MAX	Protein max	P61244-2	-2.431	-	pSDNDDIEVEpSDADKR	-	S2-p	S(1)	-	______M[S]DNDDIEV	-	-
MAX	Protein max	P61244-2	-2.431	-	pSDNDDIEVEpSDADKR	-	S11-p	S(1)	-	NDDIEVE[S]DADKRAH	-	-
PHC3	Polyhomeotic-like protein 3	Q8NDX5	-2.429	-	LGVLSpSSQNGPPK	-	S228-p	S(0.495)	-	QKLGVLS[S]SQNGPPK	-	-
NASP	Nuclear autoantigenic sperm protein	P49321	-2.417	-3.835	LVPpSQEETK	LVPpSQEETK	S421-p	S(1)	S(0.997)	VRAKLVP[S]QEETKLS	-	-
SCYL1	N-terminal kinase-like protein	Q96KG9	-2.417	-	ASQVpSNSDHK	-	S679-p	S(0.987)	-	VSRASQV[S]NSDHKSS	-	-
EIF5	Eukaryotic translation initiation factor 5	P55010	-2.4	-	NPPENSDSGpTGKK	-	T153-p	T(0.86)	-	PENSDSG[T]GKKEKEK	-	-
MCM9	DNA helicase MCM9	Q9NXL9	-2.385	-3.34	LTSTPGNQIpSSQPQGETK	LTSTPGNQIpSSQPQGETK	S983-p	S(0.5)	S(0.5)	STPGNQI[S]SQPQGET	-	-
AFDN	Afadin	P55196	-2.381	-	LDSDRVSpSASSTAER	-	S562-p	S(0.78)	-	LDSDRVS[S]ASSTAER	-	-
CDK1	Cyclin-dependent kinase 1	P06493	-2.377	-	IGEGpTpYGVVYK	-	T14-p	T(1)	-	IEKIGEG[T]YGVVYKG	-	-
CDK1	Cyclin-dependent kinase 1	P06493	-2.377	-	IGEGpTpYGVVYK	-	Y15-p	Y(1)	-	EKIGEGT[Y]GVVYKGR	-	-
RAB21	Ras-related protein Rab-21	Q9UL25	-2.374	-3.292	AKGNGSpSQPGTAR	AKGNGSpSQPGTAR	S196-p	S(0.844)	S(0.87)	RAKGNGS[S]QPGTARR	-	-
RBM34	RNA-binding protein 34	P42696	-2.347	-2.219	RNEEEESTSQIERPLpSQEPAK	RNEEEESTSQIERPLpSQEPAK	S99-p	S(1)	S(0.969)	SQIERPL[S]QEPAKKV	-	-
AFDN	Afadin	P55196	-2.337	-	LDSDRVpSSASSTAER	-	S561-p	S(0.517)	-	RLDSDRV[S]SASSTAE	-	-
SART3	Squamous cell carcinoma antigen recognized by T-cells 3	Q15020	-2.332	-	ApTAAEpTSASEPEAESK	-	T3-p	T(0.5)	-	_____MA[T]AAETSAS	-	-
SART3	Squamous cell carcinoma antigen recognized by T-cells 3	Q15020	-2.332	-	ApTAAEpTSASEPEAESK	-	T7-p	T(0.5)	-	_MATAAE[T]SASEPEA	-	-
UFL1	E3 UFM1-protein ligase 1	O94874	-2.331	-	KDDDpSDDESQSSHTGK	-	S458-p	S(0.976)	-	KGRKDDD[S]DDESQSS	-	-
CBX2	Chromobox protein homolog 2	Q14781	-2.325	-	APpSGGAVEQK	-	S313-p	S(1)	-	SKIPKAP[S]GGAVEQK	-	-
SLF2	SMC5-SMC6 complex localization factor protein 2	Q8IX21	-2.303	-2.407	MQKPHLPLpSQEK	MQKPHLPLpSQEK	S444-p	S(1)	S(1)	QKPHLPL[S]QEKSAIK	-	-
VASP	Vasodilator-stimulated phosphoprotein	P50552	-2.288	-	NSTpTLPR	-	T316-p	T(0.976)	-	PWEKNST[T]LPRMKSS	-	-
C1orf112	Uncharacterized protein C1orf112	Q9NSG2	-2.286	-	GLpSSQNLEIQTTLR	-	S42-p	S(0.5)	-	TSQARGL[S]SQNLEIQ	-	-
MAGED2	Melanoma-associated antigen D2	Q9UNF1	-2.286	-1.965	LQSpSQEPEAPPPRDVALLQGR	LQSpSQEPEAPPPR	S265-p	S(0.84)	S(0.879)	RAAKLQS[S]QEPEAPP	-	-
SRRM2	Serine/arginine repetitive matrix protein 2	Q9UQ35	-2.284	-	YSHpSGpSSSPDTK	-	S970-p	S(0.748)	-	LLPRYSH[S]GSSSPDT	-	-
SRRM2	Serine/arginine repetitive matrix protein 2	Q9UQ35	-2.284	-	YSHpSGpSSSPDTK	-	S972-p	S(0.559)	-	PRYSHSG[S]SSPDTKV	-	-
SRRM2	Serine/arginine repetitive matrix protein 2	Q9UQ35	-2.283	-	YSHpSGSSpSPDTK	-	S974-p	S(0.478)	-	YSHSGSS[S]PDTKVKP	-	-
PLEC	Plectin	Q15149	-2.282	-	AALAHSEEVTApSQVAATK	-	S2755-p	S(0.995)	-	HSEEVTA[S]QVAATKT	-	-
KIAA1143	Uncharacterized protein KIAA1143	Q96AT1	-2.275	-	RIQPQPPDEDGDHpSDKEDEQPQVVVLK	-	S50-p	S(1)	-	PDEDGDH[S]DKEDEQP	-	-
DCLRE1A	DNA cross-link repair 1A protein	Q6PJP8	-2.27	-	KLSpSENLNAK	-	S491-p	S(0.644)	-	NTIRKLS[S]ENLNAKN	-	-
MAP4K4	Mitogen-activated protein kinase kinase kinase kinase 4	O95819-6	-2.262	-	LTANEpTQSASSTLQK	-	T874-p	T(0.488)	-	DKLTANE[T]QSASSTL	-	-
EIF3B	Eukaryotic translation initiation factor 3 subunit B	P55884	-2.262	-1.784	SDpSRAQAVSEDAGGNEGR	SDpSRAQAVSEDAGGNEGR	S119-p	S(0.777)	S(0.856)	ARDERSD[S]RAQAVSE	-	-
WAPL	Wings apart-like protein homolog	Q7Z5K2	-2.258	-	RPEpSPSEIpSPIKGSVR	-	S221-p	S(0.99)	-	QFGKRPE[S]PSEISPI	-	-
WAPL	Wings apart-like protein homolog	Q7Z5K2	-2.258	-	RPEpSPSEIpSPIKGSVR	-	S226-p	S(0.917)	-	PESPSEI[S]PIKGSVR	-	-
DUSP12	Dual specificity protein phosphatase 12	Q9UNI6	-2.256	-	MTPpSSMLTTGR	-	S254-p	S(0.25)	-	AHKRMTP[S]SMLTTGR	-	-
HMGA2	High mobility group protein HMGI-C	P52926	-2.254	-	KPAQEETEETpSSQESAEED	-	S101-p	S(0.417)	-	QEETEET[S]SQESAEE	-	-
UBQLN1	Ubiquilin-1	Q9UMX0	-2.246	-2.438	AEpSGESGGPPGSQDSAAGAEGAGAPAAAASAEPK	AEpSGESGGPPGSQDSAAGAEGAGAPAAAASAEPK	S4-p	S(0.401)	S(0.25)	____MAE[S]GESGGPP	-	-
TCOF1	Treacle protein	Q13428	-2.245	-1.946	AGAVApSQTK	AGAVApSQTK	S328-p	S(0.998)	S(1)	GKAGAVA[S]QTKAGKP	-	-
EIF4EBP2	Eukaryotic translation initiation factor 4E-binding protein 2	Q13542	-2.243	-	RNpSPMAQTPPCHLPNIPGVTSPGTLIEDSK	-	S65-p	S(0.5)	-	FLLDRRN[S]PMAQTPP	-	-
MAP7D1	MAP7 domain-containing protein 1	Q3KQU3	-2.243	-	RSpSQPpSPTAVPASDSPPTK	-	S113-p	S(0.538)	-	ARPPRRS[S]QPSPTAV	-	-
MAP7D1	MAP7 domain-containing protein 1	Q3KQU3	-2.243	-	RSpSQPpSPTAVPASDSPPTK	-	S116-p	S(0.85)	-	PRRSSQP[S]PTAVPAS	-	-
SCRIB	Protein scribble homolog	Q14160	-2.233	-	RSEACPCQPDpSGSPLPAEEEKR	-	S502-p	S(0.5)	-	ACPCQPD[S]GSPLPAE	-	-
PNISR	Arginine/serine-rich protein PNISR	Q8TF01	-2.232	-6.143	FSpSQDDR	FSpSQDDRLK	S706-p	S(0.987)	S(0.931)	EKDFKFS[S]QDDRLKR	-	-
RNF20	E3 ubiquitin-protein ligase BRE1A	Q5VTR2	-2.23	-1.936	ApSQEDANEIK	ApSQEDANEIK	S553-p	S(1)	S(1)	QSSASKA[S]QEDANEI	-	-
LARP7	La-related protein 7	Q4G0J3	-2.217	-	RSRPpTSEGSDIESTEPQK	-	T257-p	T(0.316)	-	KMKRSRP[T]SEGSDIE	-	-
MAGED2	Melanoma-associated antigen D2	Q9UNF1	-2.216	-2.296	AQETEAAPpSQAPADEPEPESAAAQSQENQDTRPK	AQETEAAPpSQAPADEPEPESAAAQSQENQDTRPK	S146-p	S(0.964)	S(0.997)	QETEAAP[S]QAPADEP	-	-
PPP1R18	Phostensin	Q6NYC8	-2.207	-5.632	LAEpSREQpSPR	LAEpSREQpSPR	S209-p	S(1)	S(1)	RSLRLAE[S]REQSPRR	-	-
PPP1R18	Phostensin	Q6NYC8	-2.207	-5.632	LAEpSREQpSPR	LAEpSREQpSPR	S213-p	S(1)	S(1)	LAESREQ[S]PRRKEVE	-	-
CLIP1	CAP-Gly domain-containing linker protein 1	P30622	-2.206	-	ApTSHVGEIEQELALAR	-	T382-p	T(0.557)	-	RAEVAKA[T]SHVGEIE	-	-
UBE3A	Ubiquitin-protein ligase E3A	Q05086	-2.204	-2.419	IGDSpSQGDNNLQK	IGDSpSQGDNNLQK	S218-p	S(0.896)	S(0.886)	SSRIGDS[S]QGDNNLQ	-	-
DAAM1	Disheveled-associated activator of morphogenesis 1	Q9Y4D1	-2.201	-	EADAIDDpTLSSK	-	T675-p	T(0.953)	-	EADAIDD[T]LSSKLKV	-	-
API5	Apoptosis inhibitor 5	Q9BZZ5	-2.186	-	RASEDpTTSGSPPK	-	T460-p	T(0.249)	-	QKRASED[T]TSGSPPK	-	-
KATNB1	Katanin p80 WD40 repeat-containing subunit B1	Q9BVA0	-2.178	-	RpSPSSEDDRDER	-	S360-p	S(0.333)	-	NSESERR[S]PSSEDDR	-	-
XRCC2	DNA repair protein XRCC2	O43543	-2.175	-2.026	AEpSGTELLAR	AEpSGTELLAR	S10-p	S(0.817)	S(0.56)	SAFHRAE[S]GTELLAR	-	-
ZNF281	Zinc finger protein 281	Q9Y2X9	-2.173	-2.023	NLETSSAFQSpSSQK	NLETSSAFQSpSSQK	S784-p	S(0.509)	S(0.491)	TSSAFQS[S]SQKLTSQ	-	-
FAM192A	Protein FAM192A	Q9GZU8	-2.159	-2.63	FVpSEAELDER	FVpSEAELDER	S17-p	S(1)	S(1)	IIKKRFV[S]EAELDER	-	-
CDK1	Cyclin-dependent kinase 1	P06493	-2.148	-	IGEGpTYGVVpYK	-	Y19-p	Y(0.99)	-	EGTYGVV[Y]KGRHKTT	-	-
PALB2	Partner and localizer of BRCA2	Q86YC2	-2.145	-1.563	VSpSPAGPTEDNDLSR	VSpSPAGPTEDNDLSR	S489-p	S(0.988)	S(0.894)	LSLTKVS[S]PAGPTED	-	-
KPNA5	Importin subunit alpha-6	O15131	-2.127	-	ApSPGKDNYR	-	S3-p	S(1)	-	_____MA[S]PGKDNYR	-	-
LRRFIP2	Leucine-rich repeat flightless-interacting protein 2	Q9Y608	-2.124	-5.418	NSASATTPLpSGNSSR	NSASATTPLpSGNSSR	S320-p	S(0.899)	S(0.935)	ASATTPL[S]GNSSRRG	-	-
PSMA3	Proteasome subunit alpha type-3	P25788	-2.122	-	ESLKEEDEpSDDDNM	-	S250-p	S(1)	-	SLKEEDE[S]DDDNM__	-	-
NUFIP2	Nuclear fragile X mental retardation-interacting protein 2	Q7Z417	-2.119	-	GADNDGpSGSESGYTTPK	-	S212-p	S(0.955)	-	KGADNDG[S]GSESGYT	-	-
TICRR	Treslin	Q7Z2Z1	-2.115	-	HKpSIAEVSQNLR	-	S865-p	S(0.992)	-	NALIRHK[S]IAEVSQN	-	-
PRPF38B	Pre-mRNA-splicing factor 38B	Q5VTL8	-2.103	-	RRpSQpSIEQESQEK	-	S527-p	S(0.943)	-	DKHDRRR[S]QSIEQES	-	-
PRPF38B	Pre-mRNA-splicing factor 38B	Q5VTL8	-2.103	-	RRpSQpSIEQESQEK	-	S529-p	S(0.848)	-	HDRRRSQ[S]IEQESQE	-	-
SRRM2	Serine/arginine repetitive matrix protein 2	Q9UQ35	-2.103	-	EIpSSpSPTSK	-	S454-p	S(0.982)	-	PGSHREI[S]SSPTSKN	-	-
SRRM2	Serine/arginine repetitive matrix protein 2	Q9UQ35	-2.103	-	EIpSSpSPTSK	-	S456-p	S(0.562)	-	SHREISS[S]PTSKNRS	-	-
EPB41	Protein 4.1	P11171	-2.101	-	SPRPpTSAPAITQGQVAEGGVLDASAK	-	T559-p	T(0.424)	-	ADRSPRP[T]SAPAITQ	-	-
HSF1	Heat shock factor protein 1	Q00613	-2.097	-1.486	KVTpSVSTLK	KVTpSVSTLK	S121-p	S(0.949)	S(0.953)	NIKRKVT[S]VSTLKSE	-	-
SMC3	Structural maintenance of chromosomes protein 3	Q9UQE7	-2.087	-	GSGpSQSSVPSVDQFTGVGIR	-	S1083-p	S(0.759)	-	ESERGSG[S]QSSVPSV	-	-
SLC39A10	Zinc transporter ZIP10	Q9ULF5	-2.086	-1.768	QNTEESpTIGR	QNTEESpTIGR	T540-p	T(0.998)	T(0.997)	KQNTEES[T]IGRKLSD	-	-
PITPNB	Phosphatidylinositol transfer protein beta isoform	P48739	-2.076	-	RMEDETQKELEpTMR	-	T256-p	T(1)	-	ETQKELE[T]MRKRGSV	-	-
PLCB3	1-phosphatidylinositol 4,5-bisphosphate phosphodiesterase beta-3	Q01970	-2.066	-	HRPSAGGPDpSAGR	-	S480-p	S(1)	-	PSAGGPD[S]AGRKRPL	-	-
SLF2	SMC5-SMC6 complex localization factor protein 2	Q8IX21	-2.053	-	VPpSAGSSLVPLNAK	-	S481-p	S(0.999)	-	PLLSRVP[S]AGSSLVP	-	-
NCOR2	Nuclear receptor corepressor 2	Q9Y618	-2.042	-1.502	VPpSDSAITYR	VPpSDSAITYR	S1227-p	S(0.995)	S(0.74)	IPSTRVP[S]DSAITYR	-	-
TRMT2A	tRNA (uracil-5-)-methyltransferase homolog A	Q8IZ69	-2.038	-	KTPpSQEGLPLEHVAGDR	-	S378-p	S(0.636)	-	EGQRKTP[S]QEGLPLE	-	-
UBE3A	Ubiquitin-protein ligase E3A	Q05086	-2.037	-2.966	IGDpSSQGDNNLQK	IGDpSSQGDNNLQK	S217-p	S(0.5)	S(0.5)	SSSRIGD[S]SQGDNNL	-	-
NASP	Nuclear autoantigenic sperm protein	P49321	-2.027	-	KPTDGASpSSNCVTDISHLVR	-	S705-p	S(0.447)	-	KPTDGAS[S]SNCVTDI	-	-
CHD8	Chromodomain-helicase-DNA-binding protein 8	Q9HCK8	-2.027	-4.546	MNYMQNHQAGAPAPSLpSR	MNYMQNHQAGAPAPSLpSR	S1978-p	S(0.714)	S(0.95)	GAPAPSL[S]RCSTPLL	-	-
ZSWIM8	Zinc finger SWIM domain-containing protein 8	A7E2V4	-2.025	-	HTGMASIDSpSAPETTSDSSPTLSR	-	S1147-p	S(0.393)	-	GMASIDS[S]APETTSD	-	-
EPB41L3	Band 4.1-like protein 3	Q9Y2J2	-2.024	-	KFLpTLGSK	-	T401-p	T(0.931)	-	APPKKFL[T]LGSKFRY	-	-
CEP131	Centrosomal protein of 131 kDa	Q9UPN4	-2.021	-	SNpSTTQVSQPR	-	S78-p	S(0.837)	-	NNLRRSN[S]TTQVSQP	-	-
RALGAPB	Ral GTPase-activating protein subunit beta	Q86X10	-2.017	-	pSDSAPPTPVNR	-	S357-p	S(0.5)	-	LGISRPR[S]DSAPPTP	-	-
SRRM2	Serine/arginine repetitive matrix protein 2	Q9UQ35	-2.013	-	QGSITSPQANEQSVpTPQRR	-	T866-p	T(0.829)	-	QANEQSV[T]PQRRSCF	-	-
ABLIM1	Actin-binding LIM protein 1	O14639	-2.01	-	TLpSPTPSAEGYQDVR	-	S431-p	S(0.886)	-	GESPRTL[S]PTPSAEG	-	-
ANK2	Ankyrin-2	Q01484	-2.007	-	RVVLKpSDTEQSEDNNE	-	S3947-p	S(0.9)	-	IKRVVLK[S]DTEQSED	-	-
CLASP1	CLIP-associating protein 1	Q7Z460-4	-2.004	-6.127	VVSQpSQPGpSR	VVSQpSQPGSR	S687-p	S(0.968)	S(1)	RAKVVSQ[S]QPGSRSS	-	-
CLASP1	CLIP-associating protein 1	Q7Z460-4	-2.004	-7.118	VVSQpSQPGpSR	AKVVSQpSQPGpSR	S691-p	S(1)	S(1)	VSQSQPG[S]RSSSPGK	-	-
RPLP0	60S acidic ribosomal protein P0	P05388	-2.003	-	VEAKEEpSEEpSDEDMGFGLFD	-	S304-p	S(1)	-	KVEAKEE[S]EESDEDM	-	-
RPLP0	60S acidic ribosomal protein P0	P05388	-2.003	-	VEAKEEpSEEpSDEDMGFGLFD	-	S307-p	S(1)	-	AKEESEE[S]DEDMGFG	-	-
U2SURP	U2 snRNP-associated SURP motif-containing protein	O15042	-2.001	-	ADKTPGGpSQK	-	S9-p	S(0.682)	-	ADKTPGG[S]QKASSKT	-	-
PLEC	Plectin	Q15149	-1.991	-	RYASGSSApSLGGPESAVA	-	S4675-p	S(0.717)	-	YASGSSA[S]LGGPESA	-	-
NSD2	Histone-lysine N-methyltransferase NSD2	O96028	-1.988	-2.221	ASTAASSALGFpSK	ASTAASSALGFpSK	S614-p	S(0.999)	S(0.976)	ASSALGF[S]KSSSPSA	-	-
POLR1A	DNA-directed RNA polymerase I subunit RPA1	O95602	-1.986	-	KPTHpSQEPQGPEAMER	-	S1489-p	S(0.997)	-	QPRKPTH[S]QEPQGPE	-	-
CRYBG3	Very large A-kinase anchor protein	Q68DQ2	-1.986	-3.459	GYEpSPTLSK	GYEpSPTLSK	S1934-p	S(0.995)	S(0.936)	TYFRGYE[S]PTLSKDY	-	-
UIMC1	BRCA1-A complex subunit RAP80	Q96RL1	-1.985	-	AVQGpSGDTSR	-	S250-p	S(0.938)	-	FLKAVQG[S]GDTSRHC	-	-
CSTF2	Cleavage stimulation factor subunit 2	P33240	-1.976	-	QVPVMQGTGMQGApSIQGGSQPGGFSPGQNQVTPQDHEK	-	S513-p	S(0.452)	-	GTGMQGA[S]IQGGSQP	-	-
PPP1R12A	Protein phosphatase 1 regulatory subunit 12A	O14974	-1.973	-	KpSPLIESTANMDNNQSQK	-	S299-p	S(0.648)	-	SEKRDKK[S]PLIESTA	-	-
EPS8	Epidermal growth factor receptor kinase substrate 8	Q12929	-1.969	-	ADPPYTHpTIQK	-	T605-p	T(0.987)	-	ADPPYTH[T]IQKQRME	-	-
LUZP1	Leucine zipper protein 1	Q86V48	-1.965	-9.217	AIGALApSSRR	AIGALApSSR	S569-p	S(0.5)	S(0.732)	KAIGALA[S]SRRSSSE	-	-
OSBPL11	Oxysterol-binding protein-related protein 11	Q9BXB4	-1.961	-	LQpSLSKR	-	S205-p	S(0.999)	-	VGHSKLQ[S]LSKRTNL	-	-
ABLIM1	Actin-binding LIM protein 1	O14639	-1.944	-	TLSPpTPSAEGYQDVR	-	T433-p	T(0.585)	-	SPRTLSP[T]PSAEGYQ	-	-
PPM1F	Protein phosphatase 1F	P49593	-1.942	-	RQDLPpSSLPEPETQAPPRS	-	S441-p	S(0.5)	-	GRRQDLP[S]SLPEPET	-	-
CCDC86	Coiled-coil domain-containing protein 86	Q9H6F5	-1.942	-	QPEYpSPESPR	-	S110-p	S(0.998)	-	PQRQPEY[S]PESPRCQ	-	-
CTNND1	Catenin delta-1	O60716	-1.941	-	KNGNGGPGPYVGQAGpTATLPR	-	T199-p	T(0.578)	-	PYVGQAG[T]ATLPRNF	-	-
PAG1	Phosphoprotein associated with glycosphingolipid-enriched microdomains 1	Q9NWQ8	-1.941	-	AEFAEYApSVDR	-	S229-p	S(1)	-	AEFAEYA[S]VDRNKKC	-	-
CBX3	Chromobox protein homolog 3	Q13185	-1.939	-	SLpSDSESDDSKSK	-	S95-p	S(0.491)	-	GTKRKSL[S]DSESDDS	-	-
CDC42BPB	Serine/threonine-protein kinase MRCK beta	Q9Y5S2	-1.933	-	GAGApTLEHQQEISK	-	T676-p	T(1)	-	GGRGAGA[T]LEHQQEI	-	-
ZRANB2	Zinc finger Ran-binding domain-containing protein 2	O95218-2	-1.926	-	pSRSPEpSQVIGENTKQP	-	S305-p	S(0.715)	-	RKKRRTR[S]RSPESQV	-	-
ZRANB2	Zinc finger Ran-binding domain-containing protein 2	O95218-2	-1.926	-	pSRSPEpSQVIGENTKQP	-	S310-p	S(0.976)	-	TRSRSPE[S]QVIGENT	-	-
NF2	Merlin	P35240	-1.919	-	MSFpSSLKR	-	S12-p	S(0.825)	-	IASRMSF[S]SLKRKQP	-	-
BCLAF1	Bcl-2-associated transcription factor 1	Q9NYF8	-1.914	-2.1	RFpTDEESR	RFpTDEESR	T341-p	T(1)	T(1)	GKFLKRF[T]DEESRVF	-	-
PAK2	Serine/threonine-protein kinase PAK 2	Q13177	-1.913	-	FYDSNpTVK	-	T134-p	T(0.989)	-	LKFYDSN[T]VKQKYLS	-	-
RBM25	RNA-binding protein 25	P49756	-1.911	-	SpSDRNKDR	-	S375-p	S(0.51)	-	DRDRERS[S]DRNKDRS	-	-
MPRIP	Myosin phosphatase Rho-interacting protein	Q6WCQ1	-1.91	-1.646	VRVESGYFpSLEK	VESGYFpSLEK	S269-p	S(0.999)	S(1)	RVESGYF[S]LEKTKQD	-	-
PRPF38B	Pre-mRNA-splicing factor 38B	Q5VTL8	-1.901	-	RRpSQSIEQEpSQEK	-	S534-p	S(0.995)	-	SQSIEQE[S]QEKQHKN	-	-
NF2	Merlin	P35240	-1.9	-	MSFSpSLKR	-	S13-p	S(0.967)	-	ASRMSFS[S]LKRKQPK	-	-
MCM2	DNA replication licensing factor MCM2	P49736	-1.893	-	GLLYDpSDEEDEERPARK	-	S139-p	S(1)	-	RRGLLYD[S]DEEDEER	TRUE	-
TNKS1BP1	182 kDa tankyrase-1-binding protein	Q9C0C2	-1.893	-	TEAQDLCRApSPEPPGPESSSR	-	S672-p	S(1)	-	AQDLCRA[S]PEPPGPE	-	-
TOPBP1	DNA topoisomerase 2-binding protein 1	Q92547	-1.891	-	pSRNDKEPFFVK	-	S2-p	S(1)	-	______M[S]RNDKEPF	-	-
MAP1S	Microtubule-associated protein 1S	Q66K74	-1.89	-	KAVPMAPAPApSPGSSNDSSAR	-	S759-p	S(0.993)	-	PMAPAPA[S]PGSSNDS	-	-
MTCL1	Microtubule cross-linking factor 1	Q9Y4B5	-1.89	-3.697	SAEPRPELGPGQETGpTNSR	SAEPRPELGPGQETGpTNSR	T1806-p	T(0.479)	T(0.436)	GPGQETG[T]NSRGRSP	-	-
BAIAP2	Brain-specific angiogenesis inhibitor 1-associated protein 2	Q9UQB8	-1.887	-1.485	LSDSYSNpTLPVR	LSDSYSNpTLPVRK	T340-p	T(1)	T(1)	LSDSYSN[T]LPVRKSV	-	-
CLASP1	CLIP-associating protein 1	Q7Z460	-1.874	-1.478	RQpSSGSATNVASTPDNR	RQpSSGSATNVASTPDNR	S646-p	S(0.757)	S(0.847)	RIRTRRQ[S]SGSATNV	-	-
YTHDC1	YTH domain-containing protein 1	Q96MU7	-1.868	-	AKSPpTPDGpSER	-	T148-p	T(0.817)	-	ERRAKSP[T]PDGSERI	-	-
YTHDC1	YTH domain-containing protein 1	Q96MU7	-1.868	-	AKSPpTPDGpSER	-	S152-p	S(0.954)	-	KSPTPDG[S]ERIGLEV	-	-
UBE4B	Ubiquitin conjugation factor E4 B	O95155	-1.867	-	LAGGQTpSQPTTPLTSPQR	-	S23-p	S(0.943)	-	RLAGGQT[S]QPTTPLT	-	-
PARD3	Partitioning defective 3 homolog	Q8TEW0	-1.864	-	RpSSDPALIGLSTSVSDSNFSSEEPSRK	-	S143-p	S(0.5)	-	MPLHVRR[S]SDPALIG	-	-
YTHDC1	YTH domain-containing protein 1	Q96MU7	-1.864	-	AKpSPpTPDGSER	-	S146-p	S(0.999)	-	DPERRAK[S]PTPDGSE	-	-
EPS8	Epidermal growth factor receptor kinase substrate 8	Q12929	-1.861	-	VPANIpTR	-	T655-p	T(1)	-	SKVPANI[T]RQNSSSS	-	-
GPATCH8	G patch domain-containing protein 8	Q9UKJ3	-1.858	-	QEPGGSHGSEpTEDTGR	-	T655-p	T(0.564)	-	GGSHGSE[T]EDTGRSL	-	-
RELL1	RELT-like protein 1	Q8IUW5	-1.855	-	pSLMSVSGAETVNGEVPATPVKR	-	S244-p	S(0.682)	-	SNQKERR[S]LMSVSGA	-	-
OSBPL10	Oxysterol-binding protein-related protein 10	Q9BXB5	-1.852	-	AVQGTDGGGGSNpSSSR	-	S16-p	S(0.69)	-	DGGGGSN[S]SSRSSSR	-	-
DPYSL2	Dihydropyrimidinase-related protein 2	Q16555	-1.849	-6.58	GLYDGPVCEVSVpTPK	GLYDGPVCEVSVpTPK	T509-p	T(0.999)	T(0.999)	PVCEVSV[T]PKTVTPA	-	-
SETX	Probable helicase senataxin	Q7Z333	-1.844	-	AYELpSQR	-	S1300-p	S(1)	-	PRKAYEL[S]QRSLDYV	-	-
PRPF3	U4/U6 small nuclear ribonucleoprotein Prp3	O43395	-1.843	-	GDDDEEpSDEEAVKK	-	S619-p	S(1)	-	KGDDDEE[S]DEEAVKK	-	-
PRKAA1	5'-AMP-activated protein kinase catalytic subunit alpha-1	Q13131	-1.841	-6.978	SIDDEITEAKpSGTATPQR	SIDDEITEAKpSGTATPQR	S486-p	S(0.77)	S(0.945)	DEITEAK[S]GTATPQR	-	-
PDLIM4	PDZ and LIM domain protein 4	P50479	-1.838	-	RPpSGTGTGPEDGRPSLGSPYGQPPR	-	S120-p	S(0.997)	-	PTTSRRP[S]GTGTGPE	-	-
CHD8	Chromodomain-helicase-DNA-binding protein 8	Q9HCK8	-1.836	-3.481	MNYMQNHQAGAPAPpSLSR	MNYMQNHQAGAPAPpSLSR	S1976-p	S(0.563)	S(0.5)	QAGAPAP[S]LSRCSTP	-	-
EIF3A	Eukaryotic translation initiation factor 3 subunit A	Q14152	-1.832	-	RVPPPALpSRDR	-	S1336-p	S(1)	-	RVPPPAL[S]RDRERDR	-	-
UBE4B	Ubiquitin conjugation factor E4 B	O95155	-1.829	-	LAGGQTSQPpTTPLTSPQR	-	T26-p	T(0.713)	-	GGQTSQP[T]TPLTSPQ	-	-
DVL1	Segment polarity protein dishevelled homolog DVL-1	O14640	-1.826	-	ERPAGQLpSR	-	S625-p	S(1)	-	ERPAGQL[S]RGSSPRS	-	-
IWS1	Protein IWS1 homolog	Q96ST2	-1.825	-	EAEDpSDpSDDNIKR	-	S511-p	S(1)	-	QVKEAED[S]DSDDNIK	-	-
IWS1	Protein IWS1 homolog	Q96ST2	-1.825	-	EAEDpSDpSDDNIKR	-	S513-p	S(1)	-	KEAEDSD[S]DDNIKRG	-	-
CSTF2	Cleavage stimulation factor subunit 2	P33240	-1.821	-	QVPVMQGTGMQGASIQGGSQPGGFpSPGQNQVTPQDHEK	-	S524-p	S(0.918)	-	GSQPGGF[S]PGQNQVT	-	-
UBR4	E3 ubiquitin-protein ligase UBR4	Q5T4S7	-1.82	-	HApSTpSSPADK	-	S1760-p	S(0.842)	-	ESLVRHA[S]TSSPADK	-	-
UBR4	E3 ubiquitin-protein ligase UBR4	Q5T4S7	-1.82	-	HApSTpSSPADK	-	S1762-p	S(0.543)	-	LVRHAST[S]SPADKAK	-	-
HEATR6	HEAT repeat-containing protein 6	Q6AI08	-1.819	-2.981	KAPAGPSLEETSVpSSPK	KAPAGPSLEETSVpSSPK	S642-p	S(0.592)	S(0.538)	SLEETSV[S]SPKGSSE	-	-
CUL4A	Cullin-4A	Q13619	-1.818	-	ETVEEQVSTpTER	-	T685-p	T(0.407)	-	VEEQVST[T]ERVFQDR	-	-
TNS1	Tensin-1	Q9HBL0	-1.818	-1.483	AGSLPNYApTINGK	AGSLPNYApTINGK	T1406-p	T(1)	T(0.999)	GSLPNYA[T]INGKVSS	-	-
MTCL1	Microtubule cross-linking factor 1	Q9Y4B5	-1.809	-	SAEPRPELGPGQETGTNpSR	-	S1808-p	S(0.987)	-	GQETGTN[S]RGRSPSP	-	-
MATR3	Matrin-3	P43243	-1.808	-	MKSQAFIEMEpTR	-	T541-p	T(0.981)	-	QAFIEME[T]REDAMAM	-	-
MATR3	Matrin-3	P43243	-1.806	-	MKpSQAFIEMETR	-	S533-p	S(0.542)	-	YILMRMK[S]QAFIEME	-	-
BRCA1	Breast cancer type 1 susceptibility protein	P38398	-1.801	-2.68	NYPpSQEELIK	NYPpSQEELIK	S1524-p	S(1)	S(1)	LQNRNYP[S]QEELIKV	TRUE	-
UNG	Uracil-DNA glycosylase	P13051	-1.799	-	KAPAGQEEPGpTPPSpSPLSAEQLDR	-	T60-p	T(1)	-	AGQEEPG[T]PPSSPLS	-	-
UNG	Uracil-DNA glycosylase	P13051	-1.799	-	KAPAGQEEPGpTPPSpSPLSAEQLDR	-	S64-p	S(0.722)	-	EPGTPPS[S]PLSAEQL	-	-
RPTOR	Regulatory-associated protein of mTOR	Q8N122	-1.797	-3.444	VLDTSSLTQpSAPApSPTNK	VLDTSSLTQpSAPApSPTNK	S859-p	S(0.996)	S(0.968)	DTSSLTQ[S]APASPTN	-	-
RPTOR	Regulatory-associated protein of mTOR	Q8N122	-1.797	-3.444	VLDTSSLTQpSAPApSPTNK	VLDTSSLTQpSAPApSPTNK	S863-p	S(0.998)	S(0.988)	LTQSAPA[S]PTNKGVH	-	-
WDR13	WD repeat-containing protein 13	Q9H1Z4	-1.797	-2.349	YGPLpSEPGSAR	YGPLpSEPGSAR	S70-p	S(0.999)	S(0.961)	GQRYGPL[S]EPGSARA	-	-
RNF168	E3 ubiquitin-protein ligase RNF168	Q8IYW5	-1.791	-	KLSIDINNFCEGSISApSPLNSR	-	S197-p	S(0.508)	-	CEGSISA[S]PLNSRKS	-	-
FKBP4	Peptidyl-prolyl cis-trans isomerase FKBP4	Q02790	-1.789	-	SNTAGpSQSQVETEA	-	S451-p	S(0.974)	-	QKSNTAG[S]QSQVETE	-	-
ENAH	Protein enabled homolog	Q8N8S7	-1.773	-	ApSSTSTPEPTR	-	S485-p	S(0.996)	-	EPVTSKA[S]STSTPEP	-	-
PLEKHA7	Pleckstrin homology domain-containing family A member 7	Q6IQ23	-1.77	-	YQpTLPGR	-	T1013-p	T(1)	-	GPESRYQ[T]LPGRGLS	-	-
KARS	Lysine--tRNA ligase	Q15046	-1.769	-	KENVATTDTLESTTVGTpSV	-	S596-p	S(0.536)	-	ESTTVGT[S]V______	-	-
DPYSL2	Dihydropyrimidinase-related protein 2	Q16555	-1.766	-3.45	pTVTPASSAK	pTVTPASSAK	T512-p	T(0.612)	T(0.988)	EVSVTPK[T]VTPASSA	-	-
MAP3K20	Mitogen-activated protein kinase kinase kinase 20	Q9NYL2	-1.766	-4.338	YQQITPVNQpSR	YQQITPVNQpSR	S633-p	S(1)	S(1)	QITPVNQ[S]RSSSPTQ	-	-
HNRNPH3	Heterogeneous nuclear ribonucleoprotein H3	P31942	-1.764	-	DGMDNQGGYGpSVGR	-	S298-p	S(1)	-	DNQGGYG[S]VGRMGMG	-	-
RECQL	ATP-dependent DNA helicase Q1	P46063	-1.763	-	AESpSQTCHSEQGDKK	-	S603-p	S(0.899)	-	NSFRAES[S]QTCHSEQ	-	-
CCDC97	Coiled-coil domain-containing protein 97	Q96F63	-1.763	-	LPVCpSQQQGEPDLTEHEK	-	S79-p	S(1)	-	ASRLPVC[S]QQQGEPD	-	-
SGTA	Small glutamine-rich tetratricopeptide repeat-containing protein alpha	O43765	-1.762	-	SRpTPSApSNDDQQE	-	T303-p	T(0.736)	-	RSQIRSR[T]PSASNDD	-	-
SGTA	Small glutamine-rich tetratricopeptide repeat-containing protein alpha	O43765	-1.762	-	SRpTPSApSNDDQQE	-	S307-p	S(0.924)	-	RSRTPSA[S]NDDQQE_	-	-
NAV3	Neuron navigator 3	Q8IVL0	-1.762	-	AHSENEGTALPpSADSCTSPTK	-	S648-p	S(0.245)	-	NEGTALP[S]ADSCTSP	-	-
HIST2H2BE	Histone H2B type 2-E	Q16778	-1.761	-	QVHPDTGIpSSK	-	S56-p	S(0.722)	-	VHPDTGI[S]SKAMGIM	-	-
LUZP1	Leucine zipper protein 1	Q86V48	-1.761	-13.13	AIGALASpSR	AIGALASpSR	S570-p	S(0.994)	S(0.997)	AIGALAS[S]RRSSSEG	-	-
PI4KA	Phosphatidylinositol 4-kinase alpha	P42356	-1.76	-	pSNLDITVGSR	-	S1436-p	S(0.998)	-	PDNQDTR[S]NLDITVG	-	-
EDC3	Enhancer of mRNA-decapping protein 3	Q96F86	-1.76	-	SQDVAVpSPQQQQCSK	-	S131-p	S(0.997)	-	KSQDVAV[S]PQQQQCS	-	-
SRRM2	Serine/arginine repetitive matrix protein 2	Q9UQ35	-1.758	-	pSVpSPCSNVESR	-	S952-p	S(0.999)	-	TTPRRSR[S]VSPCSNV	-	-
SRRM2	Serine/arginine repetitive matrix protein 2	Q9UQ35	-1.758	-	pSVpSPCSNVESR	-	S954-p	S(0.993)	-	PRRSRSV[S]PCSNVES	-	-
TJP2	Tight junction protein ZO-2	Q9UDY2	-1.757	-1.403	ERPSpSREDTPSR	ERPSpSREDTPSR	S441-p	S(0.879)	S(0.664)	KLKERPS[S]REDTPSR	-	-
COBL	Protein cordon-bleu	O75128	-1.755	-	NNNAGSFDSEGVApSRR	-	S574-p	S(0.967)	-	FDSEGVA[S]RRDSLAP	-	-
DCLRE1A	DNA cross-link repair 1A protein	Q6PJP8	-1.755	-	KSPpSLTEASEK	-	S240-p	S(0.508)	-	QYFKKSP[S]LTEASEK	-	-
RICTOR	Rapamycin-insensitive companion of mTOR	Q6R327	-1.748	-1.641	AFAHDAGGLPpSGTGGLVK	AFAHDAGGLPpSGTGGLVK	S1470-p	S(0.957)	S(0.796)	HDAGGLP[S]GTGGLVK	-	-
CAST	Calpastatin	P20810-5	-1.745	-1.616	AASLGpSSQSSR	AASLGpSSQSSR	S54-p	S(0.492)	S(0.878)	KKAASLG[S]SQSSRTY	-	-
SRSF10	Serine/arginine-rich splicing factor 10	O75494	-1.742	-	NVYpSSSR	-	S106-p	S(0.924)	-	KEGRNVY[S]SSRYDDY	-	-
MBD3	Methyl-CpG-binding domain protein 3	O95983	-1.741	-3.037	YDpSSNQVK	YDpSSNQVK	S85-p	S(0.828)	S(0.785)	RQRVRYD[S]SNQVKGK	-	-
DTD1	D-aminoacyl-tRNA deacylase 1	Q8TEA8	-1.74	-	AKGPpSESSK	-	S179-p	S(0.998)	-	KTRAKGP[S]ESSKERN	-	-
ACIN1	Apoptotic chromatin condensation inducer in the nucleus	Q9UKV3	-1.731	-2.581	AAKLpSEGSQPAEEEEDQETPSR	AAKLpSEGSQPAEEEEDQETPSR	S240-p	S(0.992)	S(0.724)	QARAAKL[S]EGSQPAE	-	-
CAST	Calpastatin	P20810-5	-1.73	-	AASLGSpSQSSR	-	S55-p	S(0.957)	-	KAASLGS[S]QSSRTYA	-	-
EIF4B	Eukaryotic translation initiation factor 4B	P23588	-1.728	-	SQSpSDTEQQSPTSGGGK	-	S498-p	S(0.777)	-	PPARSQS[S]DTEQQSP	-	-
CHD8	Chromodomain-helicase-DNA-binding protein 8	Q9HCK8	-1.724	-	TApSPLPLRPDAPVEK	-	S1995-p	S(0.981)	-	QYTSRTA[S]PLPLRPD	-	-
WDR77	Methylosome protein 50	Q9BQA1	-1.72	-	MRKEpTPPPLVPPAAR	-	T5-p	T(1)	-	___MRKE[T]PPPLVPP	-	-
AHNAK	Neuroblast differentiation-associated protein AHNAK	Q09666	-1.716	-4.126	LPSGpSGAApSPTGSAVDIR	LPSGpSGAApSPTGSAVDIR	S212-p	S(0.528)	S(0.959)	VIRLPSG[S]GAASPTG	-	-
AHNAK	Neuroblast differentiation-associated protein AHNAK	Q09666	-1.716	-4.126	LPSGpSGAApSPTGSAVDIR	LPSGpSGAApSPTGSAVDIR	S216-p	S(0.939)	S(0.624)	PSGSGAA[S]PTGSAVD	-	-
MDC1	Mediator of DNA damage checkpoint protein 1	Q14676	-1.714	-2.905	LEPSTSTDQPVTPEPTpSQATR	LEPSTSTDQPVTPEPTpSQATR	S1430-p	S(0.723)	S(0.761)	PVTPEPT[S]QATRGRT	-	-
MAGED2	Melanoma-associated antigen D2	Q9UNF1	-1.714	-1.886	LQpSSQEPEAPPPR	LQpSSQEPEAPPPRDVALLQGR	S264-p	S(0.5)	S(0.5)	RRAAKLQ[S]SQEPEAP	-	-
CPSF1	Cleavage and polyadenylation specificity factor subunit 1	Q10570	-1.711	-	RpSSQPPADRDPAPFR	-	S765-p	S(0.594)	-	SKEEARR[S]SQPPADR	-	-
CCDC88A	Girdin	Q3V6T2	-1.708	-	DSNPYApTLPR	-	T1801-p	T(1)	-	KDSNPYA[T]LPRASSV	-	-
KDM1B	Lysine-specific histone demethylase 1B	Q8NB78	-1.708	-	ApSFDHSPDSLPLR	-	S13-p	S(0.894)	-	GRTKKKA[S]FDHSPDS	-	-
XRN2	5'-3' exoribonuclease 2	Q9H0D6	-1.707	-	KAEDpSDpSEPEPEDNVR	-	S499-p	S(1)	-	IKRKAED[S]DSEPEPE	-	-
XRN2	5'-3' exoribonuclease 2	Q9H0D6	-1.707	-	KAEDpSDpSEPEPEDNVR	-	S501-p	S(1)	-	RKAEDSD[S]EPEPEDN	-	-
ZFAND5	AN1-type zinc finger protein 5	O76080	-1.703	-	MpSPMGTASGSNSPTSDSASVQR	-	S48-p	S(0.996)	-	QQNSGRM[S]PMGTASG	-	-
BRCA1	Breast cancer type 1 susceptibility protein	P38398	-1.703	-2.77	AVLTpSQK	AVLTpSQK	S1457-p	S(0.934)	S(0.918)	SEKAVLT[S]QKSSEYP	TRUE	TRUE
MAP4K4	Mitogen-activated protein kinase kinase kinase kinase 4	O95819-6	-1.702	-6.55	LTANETQpSASSTLQK	LTANETQpSASSTLQK	S876-p	S(0.825)	S(0.893)	LTANETQ[S]ASSTLQK	-	-
TBC1D4	TBC1 domain family member 4	O60343	-1.7	-6.556	ILEDSGFDEQQEFRpSR	ILEDSGFDEQQEFRpSR	S314-p	S(1)	S(1)	DEQQEFR[S]RCSSVTG	-	-
KLC1	Kinesin light chain 1	Q07866	-1.7	-	pSREpSLNVDVVK	-	S521-p	S(1)	-	ENMEKRR[S]RESLNVD	-	-
KLC1	Kinesin light chain 1	Q07866	-1.7	-	pSREpSLNVDVVK	-	S524-p	S(1)	-	EKRRSRE[S]LNVDVVK	-	-
DPYSL2	Dihydropyrimidinase-related protein 2	Q16555	-1.7	-3.439	TVpTPASSAK	TVpTPASSAK	T514-p	T(0.88)	T(0.687)	SVTPKTV[T]PASSAKT	-	-
HNRNPF	Heterogeneous nuclear ribonucleoprotein F	P52597	-1.697	-	YIEVFKpSSQEEVR	-	S186-p	S(0.634)	-	RYIEVFK[S]SQEEVRS	-	-
MBD3	Methyl-CpG-binding domain protein 3	O95983	-1.696	-	YDSpSNQVK	-	S86-p	S(0.557)	-	QRVRYDS[S]NQVKGKP	-	-
PPP1R13L	RelA-associated inhibitor	Q8WUF5	-1.694	-1.434	ESSLDGLGGTGKDNLTSApTLPR	DNLTSApTLPR	T308-p	T(0.999)	T(0.977)	KDNLTSA[T]LPRNYKV	-	-
CLINT1	Clathrin interactor 1	Q14677	-1.692	-	KDREDpSPER	-	S227-p	S(1)	-	RRKDRED[S]PERCSDS	-	-
SRRM1	Serine/arginine repetitive matrix protein 1	Q8IYB3	-1.692	-	pSVSGpSPEPAAK	-	S752-p	S(0.997)	-	RRVSSSR[S]VSGSPEP	-	-
SRRM1	Serine/arginine repetitive matrix protein 1	Q8IYB3	-1.692	-	pSVSGpSPEPAAK	-	S756-p	S(0.919)	-	SSRSVSG[S]PEPAAKK	-	-
CALD1	Caldesmon	Q05682	-1.69	-	HTENpTFSRPGGR	-	T509-p	T(0.986)	-	KLKHTEN[T]FSRPGGR	-	-
PPM1F	Protein phosphatase 1F	P49593	-1.689	-	RQDLPSpSLPEPETQAPPR	-	S442-p	S(0.835)	-	RRQDLPS[S]LPEPETQ	-	-
ABI2	Abl interactor 2	Q9NYB9	-1.684	-	HTPPpTIGGSLPYR	-	T364-p	T(0.564)	-	ASRHTPP[T]IGGSLPY	-	-
KAT7	Histone acetyltransferase KAT7	O95251	-1.682	-	pSSGSETEQVVDFSDR	-	S99-p	S(0.335)	-	YPLRQTR[S]SGSETEQ	TRUE	-
DST	Dystonin	Q03001	-1.678	-	FCGVNETENEDNTNRDpSPIFDYSPR	-	S2215-p	S(0.97)	-	EDNTNRD[S]PIFDYSP	-	-
SRRM2	Serine/arginine repetitive matrix protein 2	Q9UQ35	-1.672	-	SGMpSPEQSR	-	S1132-p	S(0.905)	-	PMLKSGM[S]PEQSRFQ	-	-
SPTBN1	Spectrin beta chain, non-erythrocytic 1	Q01082	-1.669	-	DQNTVEpTLQR	-	T1841-p	T(1)	-	RDQNTVE[T]LQRMHTT	-	-
KBTBD11	Kelch repeat and BTB domain-containing protein 11	O94819	-1.663	-1.937	AGpSRPQSPpSGDADAR	AGpSRPQSPpSGDADAR	S310-p	S(0.997)	S(0.992)	PAGERAG[S]RPQSPSG	-	-
KBTBD11	Kelch repeat and BTB domain-containing protein 11	O94819	-1.663	-1.937	AGpSRPQSPpSGDADAR	AGpSRPQSPpSGDADAR	S316-p	S(0.779)	S(0.562)	GSRPQSP[S]GDADARG	-	-
EIF4B	Eukaryotic translation initiation factor 4B	P23588	-1.662	-	SQSSDTEQQpSPTSGGGK	-	S504-p	S(0.999)	-	SSDTEQQ[S]PTSGGGK	-	-
ZC3H18	Zinc finger CCCH domain-containing protein 18	Q86VM9	-1.661	-	YEPSDKDRQpSPPPAK	-	S842-p	S(1)	-	PSDKDRQ[S]PPPAKRP	-	-
RAPH1	Ras-associated and pleckstrin homology domains-containing protein 1	Q70E73	-1.657	-	RNDpSTRLTQAEISEQPTMATVVPQVPTSPK	-	S1130-p	S(0.328)	-	TRPKRND[S]TRLTQAE	-	-
EIF3K	Eukaryotic translation initiation factor 3 subunit K	Q9UBQ5	-1.651	-1.687	IDFDSVSSIMASpSQ	IDFDSVSSIMASpSQ	S217-p	S(0.998)	S(0.997)	VSSIMAS[S]Q______	-	-
NUDT5	ADP-sugar pyrophosphatase	Q9UKK9	-1.65	-	MESQEPTEpSSQNGK	-	S9-p	S(0.648)	-	ESQEPTE[S]SQNGKQY	-	-
PALLD	Palladin	Q8WX93	-1.649	-	pSRDpSGDENEPIQER	-	S1118-p	S(1)	-	VRRPRSR[S]RDSGDEN	-	-
PALLD	Palladin	Q8WX93	-1.649	-	pSRDpSGDENEPIQER	-	S1121-p	S(1)	-	PRSRSRD[S]GDENEPI	-	-
AMOTL2	Angiomotin-like protein 2	Q9Y2J4	-1.648	-	DTTLIRHpSPQPSPSSSFNEGLLTGGHR	-	S602-p	S(0.938)	-	DTTLIRH[S]PQPSPSS	-	-
HPS5	Hermansky-Pudlak syndrome 5 protein	Q9UPZ3	-1.647	-	FEPLDpSACSSR	-	S429-p	S(0.968)	-	LKFEPLD[S]ACSSRRS	-	-
OTUD5	OTU domain-containing protein 5	Q96G74	-1.645	-	QAPGVGAVGGGpSPER	-	S165-p	S(1)	-	VGAVGGG[S]PEREEVG	-	-
LSM14A	Protein LSM14 homolog A	Q8ND56	-1.641	-	SpSPQLDPLRK	-	S183-p	S(0.857)	-	QLSQGRS[S]PQLDPLR	-	-
PKD2	Polycystin-2	Q13563	-1.639	-	EDQGPPCPpSPVGGGDPLHR	-	S166-p	S(1)	-	DQGPPCP[S]PVGGGDP	-	-
NHSL1	NHS-like protein 1	Q5SYE7	-1.639	-1.537	pSLPLPTPEEK	pSLPLPTPEEK	S198-p	S(1)	S(1)	TQTNWTK[S]LPLPTPE	-	-
CPSF7	Cleavage and polyadenylation specificity factor subunit 7	Q8N684	-1.637	-	SSpSTEPPPPVR	-	S48-p	S(0.808)	-	PSDDRSS[S]TEPPPPV	-	-
RBMX	RNA-binding motif protein, X chromosome	P38159	-1.636	-	VEQATKPSFEpSGRR	-	S91-p	S(0.567)	-	ATKPSFE[S]GRRGPPP	-	-
TBKBP1	TANK-binding kinase 1-binding protein 1	A7MCY6	-1.634	-	pSPVPPSCPAPQPRPPPPPPPGER	-	S415-p	S(0.999)	-	SPSPQRR[S]PVPPSCP	-	-
ZBTB14	Zinc finger and BTB domain-containing protein 14	O43829	-1.628	-	RDVpSSPDENNGQSK	-	S131-p	S(0.5)	-	CSQKRDV[S]SPDENNG	-	-
PAK4	Serine/threonine-protein kinase PAK 4	O96013	-1.627	-	LAAGRPFNpTYPR	-	T207-p	T(1)	-	AAGRPFN[T]YPRADTD	-	-
AHNAK	Neuroblast differentiation-associated protein AHNAK	Q09666	-1.626	-	VKGGVDVpTLPR	-	T590-p	T(1)	-	VKGGVDV[T]LPRVEGK	-	-
HEXIM2	Protein HEXIM2	Q96MH2	-1.625	-	TQpSPGGCSAEAVLAR	-	S76-p	S(0.822)	-	SRSPRTQ[S]PGGCSAE	-	-
SRRM2	Serine/arginine repetitive matrix protein 2	Q9UQ35	-1.623	-	SSpSASSPEMK	-	S1421-p	S(0.991)	-	PSRERSS[S]ASSPEMK	-	-
WASHC2A	WASH complex subunit 2A	Q641Q2	-1.622	-3.018	pSRPpTSFADELAAR	pSRPTSFADELAAR	S284-p	S(0.667)	S(1)	ENTRPKR[S]RPTSFAD	-	-
WASHC2A	WASH complex subunit 2A	Q641Q2	-1.622	-	pSRPpTSFADELAAR	-	T287-p	T(0.667)	-	RPKRSRP[T]SFADELA	-	-
PHLDB2	Pleckstrin homology-like domain family B member 2	Q86SQ0	-1.618	-	HKpSHDNVYSLGGLEGR	-	S157-p	S(1)	-	KYSSRHK[S]HDNVYSL	-	-
GRIP1	Glutamate receptor-interacting protein 1	Q9Y3R0	-1.617	-	SNpTLPSDVGR	-	T972-p	T(0.918)	-	SQTTRSN[T]LPSDVGR	-	-
BARD1	BRCA1-associated RING domain protein 1	Q99728	-1.613	-	VMSpSPSAMK	-	S410-p	S(0.987)	-	SYRRVMS[S]PSAMKLL	-	-
NUDT5	ADP-sugar pyrophosphatase	Q9UKK9	-1.612	-	MESQEPTESpSQNGK	-	S10-p	S(0.916)	-	SQEPTES[S]QNGKQYI	-	-
AFDN	Afadin	P55196	-1.61	-	EYFpTFPASK	-	T1232-p	T(0.999)	-	TYTREYF[T]FPASKSQ	-	-
STK10	Serine/threonine-protein kinase 10	O94804	-1.597	-2.964	ASQpSRPNSpSALETLGGEK	ASQpSRPNSpSALETLGGEK	S455-p	S(0.803)	S(0.739)	SQSRPNS[S]ALETLGG	-	-
SRRM2	Serine/arginine repetitive matrix protein 2	Q9UQ35	-1.592	-	MSCFSRPpSMpSPTPLDR	-	S2121-p	S(0.987)	-	MSCFSRP[S]MSPTPLD	-	-
SRRM2	Serine/arginine repetitive matrix protein 2	Q9UQ35	-1.592	-	MSCFSRPpSMpSPTPLDR	-	S2123-p	S(0.596)	-	CFSRPSM[S]PTPLDRC	-	-
ZRANB2	Zinc finger Ran-binding domain-containing protein 2	O95218-2	-1.59	-	pSRpSPESQVIGENTKQP	-	S307-p	S(0.899)	-	KRRTRSR[S]PESQVIG	-	-
RASAL2	Ras GTPase-activating protein nGAP	Q9UJF2	-1.587	-	NpTSFRLPSLR	-	T64-p	T(0.5)	-	QSKLDRN[T]SFRLPSL	-	-
RAB11FIP1	Rab11 family-interacting protein 1	Q6WKZ4	-1.581	-6.413	DTAAVVpSR	DTAAVVpSR	S496-p	S(1)	S(1)	KDTAAVV[S]RQGSSLN	-	-
UIMC1	BRCA1-A complex subunit RAP80	Q96RL1	-1.58	-	EMQpSSFTRR	-	S667-p	S(0.489)	-	GCSREMQ[S]SFTRRDL	-	-
CCNE2	G1/S-specific cyclin-E2	O96020	-1.575	-2.657	GGQLpSPVCNGGIMTPPK	GGQLpSPVCNGGIMTPPK	S383-p	S(1)	S(0.994)	FRKGGQL[S]PVCNGGI	-	-
CLIP1	CAP-Gly domain-containing linker protein 1	P30622	-1.573	-1.723	KVQAEDEANGLQTTPApSR	VQAEDEANGLQTTPApSR	S143-p	S(0.992)	S(0.57)	GLQTTPA[S]RATSPLC	-	-
KANSL3	KAT8 regulatory NSL complex subunit 3	Q9P2N6	-1.57	-5.344	DLAFEVPERGpSRPApSPAAK	DLAFEVPERGpSRPApSPAAK	S511-p	S(1)	S(1)	FEVPERG[S]RPASPAA	-	-
KANSL3	KAT8 regulatory NSL complex subunit 3	Q9P2N6	-1.57	-5.344	DLAFEVPERGpSRPApSPAAK	DLAFEVPERGpSRPApSPAAK	S515-p	S(1)	S(1)	ERGSRPA[S]PAAKLPA	-	-
DHX16	Pre-mRNA-splicing factor ATP-dependent RNA helicase DHX16	O60231	-1.568	-	AGSpSLQK	-	S117-p	S(0.708)	-	TVSRAGS[S]LQKKRKK	-	-
FNBP1L	Formin-binding protein 1-like	Q5T0N5	-1.568	-	TIpSDGTISASK	-	S295-p	S(0.999)	-	QHIYRTI[S]DGTISAS	-	-
STK10	Serine/threonine-protein kinase 10	O94804	-1.565	-3.217	ASQpSRPNpSSALETLGGEK	ASQpSRPNSSALEpTLGGEK	S450-p	S(0.943)	S(0.941)	RSQKASQ[S]RPNSSAL	-	-
STK10	Serine/threonine-protein kinase 10	O94804	-1.565	-	ASQpSRPNpSSALETLGGEK	-	S454-p	S(0.781)	-	ASQSRPN[S]SALETLG	-	-
BAIAP2	Brain-specific angiogenesis inhibitor 1-associated protein 2	Q9UQB8	-1.563	-	SSpSMAAGLER	-	S366-p	S(0.94)	-	KTLPRSS[S]MAAGLER	-	-
MAGED2	Melanoma-associated antigen D2	Q9UNF1	-1.559	-	HLDGEEDGpSSDQSQASGTTGGRR	-	S190-p	S(0.883)	-	LDGEEDG[S]SDQSQAS	-	-
PLEKHG3	Pleckstrin homology domain-containing family G member 3	A1L390	-1.558	-4.046	FVSSFpSRR	FVSSFpSR	S614-p	S(0.985)	S(1)	ERFVSSF[S]RRSSVAQ	-	-
SPTBN1	Spectrin beta chain, non-erythrocytic 1	Q01082	-1.557	-	TALPAQSAApTLPAR	-	T2187-p	T(0.999)	-	LPAQSAA[T]LPARTQE	-	-
HNRNPD	Heterogeneous nuclear ribonucleoprotein D0	Q14103	-1.556	-	NEEDEGHSNpSSPR	-	S82-p	S(0.495)	-	EDEGHSN[S]SPRHSEA	-	-
RFTN1	Raftlin	Q14699	-1.554	-	NQpSPEPSSGPR	-	S220-p	S(1)	-	APAGRNQ[S]PEPSSGP	-	-
RAD52	DNA repair protein RAD52 homolog	P43351	-1.551	-	VSpTPSAEK	-	T281-p	T(0.858)	-	KQQVRVS[T]PSAEKSE	-	-
FNBP1L	Formin-binding protein 1-like	Q5T0N5	-1.551	-	pTISDGTISASK	-	T293-p	T(0.967)	-	YSQHIYR[T]ISDGTIS	-	-
CLIP1	CAP-Gly domain-containing linker protein 1	P30622	-1.544	-4.951	VQAEDEANGLQTpTPASR	KVQAEDEANGLQTpTPASR	T140-p	T(0.757)	T(0.445)	EANGLQT[T]PASRATS	-	-
MAP3K2	Mitogen-activated protein kinase kinase kinase 2	Q9Y2U5	-1.538	-	RGpSDIDNPTLTVMDISPPSR	-	S331-p	S(0.995)	-	SRIRRRG[S]DIDNPTL	-	-
AEBP2	Zinc finger protein AEBP2	Q6ZN18	-1.536	-	RGpSLEMSSDGEPLSR	-	S206-p	S(0.999)	-	TSGGRRG[S]LEMSSDG	-	-
LUC7L3	Luc7-like protein 3	O95232	-1.533	-	LALpSQNQQSSGAAGPTGK	-	S110-p	S(1)	-	GHARLAL[S]QNQQSSG	-	-
MAP4K4	Mitogen-activated protein kinase kinase kinase kinase 4	O95819	-1.533	-	SSSpSFTPFIDPR	-	S855-p	S(0.838)	-	QKHKSSS[S]FTPFIDP	-	-
HSF1	Heat shock factor protein 1	Q00613	-1.532	-	VKEEPPpSPPQpSPR	-	S303-p	S(1)	-	RVKEEPP[S]PPQSPRV	-	-
HSF1	Heat shock factor protein 1	Q00613	-1.532	-	VKEEPPpSPPQpSPR	-	S307-p	S(1)	-	EPPSPPQ[S]PRVEEAS	-	-
SCAF11	Protein SCAF11	Q99590	-1.531	-	RKpSEQEFSFDTPADR	-	S1127-p	S(0.988)	-	QQSYKRK[S]EQEFSFD	-	-
DDX46	Probable ATP-dependent RNA helicase DDX46	Q7L014	-1.527	-	MpSQEEVNVFR	-	S346-p	S(1)	-	VPELAKM[S]QEEVNVF	-	-
TRIP12	E3 ubiquitin-protein ligase TRIP12	Q14669	-1.524	-	AApSKDTISNNR	-	S1078-p	S(0.985)	-	SGLARAA[S]KDTISNN	-	-
YAP1	Transcriptional coactivator YAP1	P46937	-1.521	-	QASpTDAGTAGALTPQHVR	-	T110-p	T(0.862)	-	SHSRQAS[T]DAGTAGA	-	-
AHNAK	Neuroblast differentiation-associated protein AHNAK	Q09666	-1.518	-	ASLGpSLEGEAEAEASSPK	-	S5752-p	S(0.962)	-	SSKASLG[S]LEGEAEA	-	-
DCLRE1A	DNA cross-link repair 1A protein	Q6PJP8	-1.518	-1.799	pSPSLTEASEK	pSPSLTEASEK	S238-p	S(0.999)	S(0.999)	MTQYFKK[S]PSLTEAS	-	-
PHLDB1	Pleckstrin homology-like domain family B member 1	Q86UU1	-1.517	-	SALLTQNGTGpSLPR	-	S1017-p	S(0.999)	-	LTQNGTG[S]LPRNLAA	-	-
UBE4B	Ubiquitin conjugation factor E4 B	O95155	-1.509	-1.682	LAGGQpTSQPTTPLTSPQR	LAGGQpTSQPTTPLTSPQR	T22-p	T(0.49)	T(0.5)	ARLAGGQ[T]SQPTTPL	-	-
CPSF1	Cleavage and polyadenylation specificity factor subunit 1	Q10570	-1.507	-	RSpSQPPADRDPAPFR	-	S766-p	S(0.869)	-	KEEARRS[S]QPPADRD	-	-
GIGYF2	GRB10-interacting GYF protein 2	Q6Y7W6	-1.504	-	PGTPpSDHQSQEASQFER	-	S384-p	S(0.877)	-	SARPGTP[S]DHQSQEA	-	-
PARD3	Partitioning defective 3 homolog	Q8TEW0	-1.502	-	QYSpSLPR	-	S1223-p	S(0.983)	-	QAQRQYS[S]LPRQSRK	-	-
ARHGEF17	Rho guanine nucleotide exchange factor 17	Q96PE2	-1.497	-	GSNPLDGRDpSPSAGGPVGQLEPIPIPAPASPGTRPTLK	-	S507-p	S(0.891)	-	NPLDGRD[S]PSAGGPV	-	-
PNN	Pinin	Q9H307	-1.496	-	DLEGAVpSR	-	S84-p	S(1)	-	RDLEGAV[S]RLGGERR	-	-
ARHGEF10	Rho guanine nucleotide exchange factor 10	O15013	-1.492	-	KQLSHDLpTR	-	T312-p	T(0.826)	-	KQLSHDL[T]RLKEHYE	-	-
HPS5	Hermansky-Pudlak syndrome 5 protein	Q9UPZ3	-1.49	-5.924	FEPLDSACSpSR	FEPLDSACSpSR	S433-p	S(0.971)	S(0.909)	PLDSACS[S]RRSSISS	-	-
SP100	Nuclear autoantigen Sp-100	P23497	-1.482	-	LNECIpSPVANEMNHLPAHSHDLQR	-	S18-p	S(0.999)	-	RRLNECI[S]PVANEMN	-	-
YBX2	Y-box-binding protein 2	Q9Y2T7	-1.482	-	FIPRPPpSVAPPPMVAEIPSAGTGPGSK	-	S189-p	S(1)	-	RFIPRPP[S]VAPPPMV	-	-
ARHGEF40	Rho guanine nucleotide exchange factor 40	Q8TER5	-1.463	-	NSPSLQPPHPGpSSTPTLASR	-	S1490-p	S(0.367)	-	LQPPHPG[S]STPTLAS	-	-
SIRT6	NAD-dependent protein deacetylase sirtuin-6	Q8N6T7	-1.443	-	QEPCAQHNGSEPApSPKR	-	S330-p	S(0.999)	-	HNGSEPA[S]PKRERPT	-	-
TRIM56	E3 ubiquitin-protein ligase TRIM56	Q9BRZ2	-1.434	-	EEGAQTLEEDRAQpTPHEDGGPQPHR	-	T442-p	T(1)	-	LEEDRAQ[T]PHEDGGP	-	-
MAP3K2	Mitogen-activated protein kinase kinase kinase 2	Q9Y2U5	-1.432	-	DRSpSPPPGYIPDELHQVAR	-	S164-p	S(0.785)	-	PTSRDRS[S]PPPGYIP	-	-
THRAP3	Thyroid hormone receptor-associated protein 3	Q9Y2W1	-1.428	-1.419	GpSFSDTGLGDGK	IKEKGpSFSDTGLGDGK	S377-p	S(0.975)	S(0.902)	EKIKEKG[S]FSDTGLG	-	-
MAP1B	Microtubule-associated protein 1B	P46821	-1.424	-	MSIpSEGTVSDK	-	S1522-p	S(0.868)	-	EDTKMSI[S]EGTVSDK	-	-
DNAJB2	DnaJ homolog subfamily B member 2	P25686	-1.421	-	EGLTGTGpTGPSR	-	T78-p	T(0.998)	-	EGLTGTG[T]GPSRAEA	-	-
EFR3A	Protein EFR3 homolog A	Q14156	-1.419	-	LSVPYVPQVTDEDRLpSR	-	S694-p	S(1)	-	VTDEDRL[S]RRKSIVD	-	-
NCAPH2	Condensin-2 complex subunit H2	Q6IBW4	-1.419	-	AALEPKEpSR	-	S282-p	S(1)	-	AALEPKE[S]RSPQQSA	-	-
FUNDC2	FUN14 domain-containing protein 2	Q9BWH2	-1.415	-	IRKpSNQIPTEVR	-	S151-p	S(1)	-	EQLKIRK[S]NQIPTEV	-	-
PTPN11	Tyrosine-protein phosphatase non-receptor type 11	Q06124	-1.409	-	GHEpYTNIK	-	Y546-p	Y(1)	-	SKRKGHE[Y]TNIKYSL	-	-
CRYBG3	Very large A-kinase anchor protein	Q68DQ2	-1.408	-3.134	ASDTCLDVIGGRDpTPGAK	ASDTCLDVIGGRDpTPGAK	T2902-p	T(1)	T(1)	DVIGGRD[T]PGAKVAL	-	-
CTNND1	Catenin delta-1	O60716	-1.395	-1.456	KNGNGGPGPYVGQAGTApTLPR	NGNGGPGPYVGQAGTApTLPR	T201-p	T(0.785)	T(0.974)	VGQAGTA[T]LPRNFHY	-	-
HBS1L	HBS1-like protein	Q9Y450	-1.394	-1.81	ALpSGVLEQDR	ALpSGVLEQDR	S117-p	S(1)	S(1)	FDVQKAL[S]GVLEQDR	-	-
BABAM1	BRISC and BRCA1-A complex member 1	Q9NWV8	-1.378	-	pSNPEGAEDR	-	S29-p	S(1)	-	EPRPRTR[S]NPEGAED	-	-
TNS3	Tensin-3	Q68CZ2	-1.374	-	ASEAApSPLPDSPGDK	-	S1149-p	S(0.998)	-	SKASEAA[S]PLPDSPG	-	-
WDHD1	WD repeat and HMG-box DNA-binding protein 1	O75717	-	-12.057	-	SGAVTFSpSQGR	S907-p	-	S(0.998)	SGAVTFS[S]QGRVNPF	-	-
TOPBP1	DNA topoisomerase 2-binding protein 1	Q92547	-	-11.43	-	DALAALEpTPGRPSQQK	T848-p	-	T(0.747)	DALAALE[T]PGRPSQQ	-	-
CLIP1	CAP-Gly domain-containing linker protein 1	P30622	-	-9.494	-	KVQAEDEANGLQpTTPASR	T139-p	-	T(0.546)	DEANGLQ[T]TPASRAT	-	-
LIN54	Protein lin-54 homolog	Q6MZP7	-	-9.48	-	VLSQpSTPGTPSK	S276-p	-	S(0.856)	AGRVLSQ[S]TPGTPSK	-	-
NSUN5	Probable 28S rRNA (cytosine-C(5))-methyltransferase	Q96P11-2	-	-9.072	-	VEVPpSSASQAK	S429-p	-	S(0.381)	IERVEVP[S]SASQAKA	-	-
ZNF516	Zinc finger protein 516	Q92618	-	-9.035	-	QEASSKPVPAPGGGGFpSR	S926-p	-	S(1)	APGGGGF[S]RSATPTP	-	-
FANCI	Fanconi anemia group I protein	Q9NVI1	-	-8.382	-	LKGQVSQETLpSEEASSQATLPNQPVEK	S1116-p	-	S(0.248)	QVSQETL[S]EEASSQA	-	-
GTF2F1	General transcription factor IIF subunit 1	P35269	-	-8.291	-	LDTGPQSLpSGKSpTPQPPSGK	T437-p	-	T(0.931)	QSLSGKS[T]PQPPSGK	-	-
CLASP1	CLIP-associating protein 1	Q7Z460-4	-	-8.179	-	VVpSQSQPGpSR	S685-p	-	S(0.961)	RSRAKVV[S]QSQPGSR	-	-
PRKAA1	5'-AMP-activated protein kinase catalytic subunit alpha-1	Q13131	-	-7.325	-	SIDDEITEAKpSGTApTPQR	T490-p	-	T(0.815)	EAKSGTA[T]PQRSGSV	-	-
DUSP14	Dual specificity protein phosphatase 14	O95147	-	-6.362	-	GpSVASNRHLLQAR	S40-p	-	S(0.575)	SLFLGRG[S]VASNRHL	-	-
CRMP1	Dihydropyrimidinase-related protein 1	Q14194	-	-6.169	-	YATPAPpSAK	S518-p	-	S(0.883)	KYATPAP[S]AKSSPSK	-	-
GTF2F1	General transcription factor IIF subunit 1	P35269	-	-6.044	-	LRLDTGPQpSLSGK	S431-p	-	S(0.684)	RLDTGPQ[S]LSGKSTP	-	-
LIMA1	LIM domain and actin-binding protein 1	Q9UHB6	-	-6.026	-	SEVQQPVHPKPLSPDpSR	S365-p	-	S(0.871)	PKPLSPD[S]RASSLSE	-	-
EIF4ENIF1	Eukaryotic translation initiation factor 4E transporter	Q9NRA8	-	-5.995	-	WFSNPpSR	S345-p	-	S(1)	SRWFSNP[S]RSGSRSS	-	-
MAP4	Microtubule-associated protein 4	P27816	-	-5.866	-	ASPSKPApSAPASR	S793-p	-	S(0.712)	ASPSKPA[S]APASRSG	-	-
CMTR1	Cap-specific mRNA (nucleoside-2'-O-)-methyltransferase 1	Q8N1G2	-	-5.733	-	DIVEApSSQKGR	S120-p	-	S(0.586)	RKDIVEA[S]SQKGRRG	-	-
LRRFIP2	Leucine-rich repeat flightless-interacting protein 2	Q9Y608	-	-5.574	-	NSASATTPLSGNpSSR	S323-p	-	S(0.625)	TTPLSGN[S]SRRGSGD	-	-
COL4A3BP	Collagen type IV alpha-3-binding protein	Q9Y5P4	-	-5.134	-	FVQKPYpSR	S373-p	-	S(1)	RFVQKPY[S]RSSSMSS	-	-
COBLL1	Cordon-bleu protein-like 1	Q53SF7	-	-5.124	-	DQTApSAPATPLVNK	S294-p	-	S(0.971)	KKRDQTA[S]APATPLV	-	-
NSMCE3	Non-structural maintenance of chromosomes element 3 homolog	Q96MG7	-	-5.067	-	GPGGpSQGSQGPSPQGAR	S57-p	-	S(0.997)	TSRGPGG[S]QGSQGPS	-	-
HMGA1	High mobility group protein HMG-I/HMG-Y	P17096	-	-4.995	-	pSESSSKSSQPLASKQEK	S2-p	-	S(0.167)	______M[S]ESSSKSS	-	-
APC	Adenomatous polyposis coli protein	P25054	-	-4.864	-	KLEESASFESLSPSSRPApSPpTR	S2473-p	-	S(0.528)	SPSSRPA[S]PTRSQAQ	-	-
APC	Adenomatous polyposis coli protein	P25054	-	-4.864	-	KLEESASFESLSPSSRPApSPpTR	T2475-p	-	T(0.22)	SSRPASP[T]RSQAQTP	-	-
MLH1	DNA mismatch repair protein Mlh1	P40692	-	-4.792	-	PLSpSQPQAIVTEDKTDISSGR	S406-p	-	S(0.715)	PLSKPLS[S]QPQAIVT	-	-
BAG3	BAG family molecular chaperone regulator 3	O95817	-	-4.758	-	SSVQGApSSREGSPAR	S274-p	-	S(0.487)	RSSVQGA[S]SREGSPA	-	-
CCDC120	Coiled-coil domain-containing protein 120	Q96HB5	-	-4.586	-	pSVPATPVLTR	S302-p	-	S(0.999)	ASSFEGR[S]VPATPVL	-	-
UNK	RING finger protein unkempt homolog	Q9C0B0	-	-4.443	-	pSQEQPLLQPK	S447-p	-	S(1)	PHSLEPR[S]QEQPLLQ	-	-
PLEKHG2	Pleckstrin homology domain-containing family G member 2	Q9H7P9	-	-4.39	-	GSWSpSAPTSR	S1310-p	-	S(0.9)	ASRGSWS[S]APTSRAS	-	-
MAP3K7	Mitogen-activated protein kinase kinase kinase 7	O43318	-	-4.342	-	LSLGApSR	S371-p	-	S(1)	GRLSLGA[S]RGSSVES	-	-
TMPO	Lamina-associated polypeptide 2, isoforms beta/gamma	P42167	-	-4.274	-	LREQGTEpSR	S156-p	-	S(1)	LREQGTE[S]RSSTPLP	-	-
RGS14	Regulator of G-protein signaling 14	O43566	-	-4.261	-	ECLLAEAEGRPLREPGpSSR	S198-p	-	S(0.5)	RPLREPG[S]SRLGSPD	-	-
RNF168	E3 ubiquitin-protein ligase RNF168	Q8IYW5	-	-4.178	-	LRApSGQESEEVADDYQPVR	S93-p	-	S(0.992)	RECKLRA[S]GQESEEV	-	-
EIF4B	Eukaryotic translation initiation factor 4B	P23588	-	-4.165	-	SEETQERERpSR	S418-p	-	S(0.999)	ETQERER[S]RTGSESS	-	-
DPYSL3	Dihydropyrimidinase-related protein 3	Q14195	-	-4.066	-	GMYDGPVFDLTTpTPK	T509-p	-	T(0.907)	PVFDLTT[T]PKGGTPA	-	-
MBOAT2	Lysophospholipid acyltransferase 2	Q6ZWT7	-	-4.048	-	KFDEGENSLGQNSFSTTNNVCNQNQEIApSR	S513-p	-	S(0.999)	NQNQEIA[S]RHSSLKQ	-	-
MRGBP	MRG/MORF4L-binding protein	Q9NV56	-	-3.968	-	VLTANpSNPSpSPSAAK	S195-p	-	S(0.82)	TANSNPS[S]PSAAKRR	-	-
CHD7	Chromodomain-helicase-DNA-binding protein 7	Q9P2D1	-	-3.936	-	NSLDGpSQEEK	S637-p	-	S(1)	NRNSLDG[S]QEEKKKK	-	-
MTCL1	Microtubule cross-linking factor 1	Q9Y4B5	-	-3.89	-	SAEPRPELGPGQEpTGTNSR	T1804-p	-	T(0.4)	ELGPGQE[T]GTNSRGR	-	-
ABRAXAS1	BRCA1-A complex subunit Abraxas 1	Q6UWZ7	-	-3.832	-	LLDpTQDKR	T365-p	-	T(1)	KRSRLLD[T]QDKRSKA	-	-
UBXN7	UBX domain-containing protein 7	O94888	-	-3.798	-	ASLQETHFDpSTQTK	S305-p	-	S(0.498)	LQETHFD[S]TQTKQDS	-	-
LRRFIP1	Leucine-rich repeat flightless-interacting protein 1	Q32MZ4	-	-3.753	-	NMPGLSAATLASLGGTpSSR	S115-p	-	S(0.569)	LASLGGT[S]SRRGSGD	-	-
ITSN2	Intersectin-2	Q9NZM3	-	-3.75	-	LLGPSpSER	S1119-p	-	S(0.845)	VKLLGPS[S]ERATPAF	-	-
HEATR6	HEAT repeat-containing protein 6	Q6AI08	-	-3.732	-	KAPAGPSLEETSVSpSPK	S643-p	-	S(0.833)	LEETSVS[S]PKGSSEP	-	-
NSMCE3	Non-structural maintenance of chromosomes element 3 homolog	Q96MG7	-	-3.646	-	GPGGSQGpSQGPSPQGAR	S60-p	-	S(0.955)	GPGGSQG[S]QGPSPQG	-	-
CPEB1	Cytoplasmic polyadenylation element-binding protein 1	Q9BZB8	-	-3.618	-	LDTRPILDpSR	S178-p	-	S(0.999)	DTRPILD[S]RSSSPSD	-	-
CCDC6	Coiled-coil domain-containing protein 6	Q16204	-	-3.563	-	LDQPVpSAPPpSPR	S240-p	-	S(1)	EKLDQPV[S]APPSPRD	-	-
CCDC6	Coiled-coil domain-containing protein 6	Q16204	-	-3.563	-	LDQPVpSAPPpSPR	S244-p	-	S(1)	QPVSAPP[S]PRDISME	-	-
APC	Adenomatous polyposis coli protein	P25054	-	-3.559	-	KLEESASFESLSPpSpSRPASPTR	S2468-p	-	S(0.69)	SFESLSP[S]SRPASPT	-	-
APC	Adenomatous polyposis coli protein	P25054	-	-3.559	-	KLEESASFESLSPpSpSRPASPTR	S2469-p	-	S(0.69)	FESLSPS[S]RPASPTR	-	-
KIAA0930	Uncharacterized protein KIAA0930	Q6ICG6	-	-3.517	-	VTSFSpTPPTPER	T290-p	-	T(0.707)	ERVTSFS[T]PPTPERN	-	-
ZC3H13	Zinc finger CCCH domain-containing protein 13	Q5T200	-	-3.387	-	LLSQVVRPQEpSR	S873-p	-	S(1)	QVVRPQE[S]RSLSPSH	-	-
VPS13D	Vacuolar protein sorting-associated protein 13D	Q5THJ4	-	-3.369	-	NLSFDIPTGSLRDpSR	S1038-p	-	S(1)	PTGSLRD[S]RAQSPVS	-	-
CLSPN	Claspin	Q9HAW4	-	-3.364	-	NIDDASQMDLFHRDpSDDDQTEEQLDESEAR	S1156-p	-	S(0.439)	MDLFHRD[S]DDDQTEE	-	-
AMOTL1	Angiomotin-like protein 1	Q8IY63	-	-3.338	-	DTTIINHpSR	S720-p	-	S(1)	DTTIINH[S]RNGSYGE	-	-
KIAA0930	Uncharacterized protein KIAA0930	Q6ICG6	-	-3.323	-	VTSFpSTPPTPER	S289-p	-	S(0.984)	HERVTSF[S]TPPTPER	-	-
PLEKHG3	Pleckstrin homology domain-containing family G member 3	A1L390	-	-3.263	-	pSSVAQEDSK	S617-p	-	S(0.952)	VSSFSRR[S]SVAQEDS	-	-
MAP4K4	Mitogen-activated protein kinase kinase kinase kinase 4	O95819	-	-3.234	-	QpTQSASSTLQK	T840-p	-	T(0.655)	GTLIVRQ[T]QSASSTL	-	-
TCEA1	Transcription elongation factor A protein 1	P23193	-	-3.219	-	APpSTSDSVR	S135-p	-	S(0.427)	SSFPRAP[S]TSDSVRL	-	-
STK10	Serine/threonine-protein kinase 10	O94804	-	-3.217	-	ASQpSRPNSSALEpTLGGEK	T459-p	-	T(0.927)	PNSSALE[T]LGGEKLA	-	-
LRRFIP2	Leucine-rich repeat flightless-interacting protein 2	Q9Y608	-	-3.207	-	NSASATTPLSGNSpSR	S324-p	-	S(0.778)	TPLSGNS[S]RRGSGDT	-	-
DPYSL2	Dihydropyrimidinase-related protein 2	Q16555	-	-3.201	-	GLYDGPVCEVpSVTPK	S507-p	-	S(0.7)	DGPVCEV[S]VTPKTVT	-	-
RIPOR1	Rho family-interacting cell polarization regulator 1	Q6ZS17	-	-3.158	-	FSTYSQpSPPDTPSLR	S351-p	-	S(0.936)	RFSTYSQ[S]PPDTPSL	-	-
CRMP1	Dihydropyrimidinase-related protein 1	Q14194	-	-3.141	-	YApTPAPSAK	T514-p	-	T(0.995)	PATPKYA[T]PAPSAKS	-	-
MAP4K4	Mitogen-activated protein kinase kinase kinase kinase 4	O95819	-	-3.129	-	QTQpSASSTLQK	S842-p	-	S(0.939)	LIVRQTQ[S]ASSTLQK	-	-
MRGBP	MRG/MORF4L-binding protein	Q9NV56	-	-3.106	-	VLTANpSNPSSPSAAK	S191-p	-	S(0.994)	DKVLTAN[S]NPSSPSA	-	-
NBN	Nibrin	O60934	-	-3.104	-	TTTPGPpSLSQGVSVDEK	S341-p	-	S(0.474)	KTTTPGP[S]LSQGVSV	-	-
PSMD3	26S proteasome non-ATPase regulatory subunit 3	O43242	-	-3.096	-	pTAAAAAEHSQR	T55-p	-	T(0.986)	TGEADGK[T]AAAAAEH	-	-
KANSL2	KAT8 regulatory NSL complex subunit 2	Q9H9L4	-	-3.03	-	ASAPLpSQSGLATANGKPEPTSIS	S475-p	-	S(0.942)	EKASAPL[S]QSGLATA	-	-
POP1	Ribonucleases P/MRP protein subunit POP1	Q99575	-	-2.939	-	SAVCIADPLPTPpSQEK	S367-p	-	S(0.891)	ADPLPTP[S]QEKSQTE	-	-
HERC1	Probable E3 ubiquitin-protein ligase HERC1	Q15751	-	-2.917	-	NLELIQpTR	T1318-p	-	T(1)	KNLELIQ[T]RSSSRDR	-	-
FOXK1	Forkhead box protein K1	P85037	-	-2.913	-	SGGLQpTPECLpSREGpSPIPHDPEFGSK	T436-p	-	T(0.883)	PRSGGLQ[T]PECLSRE	-	-
FOXK1	Forkhead box protein K1	P85037	-	-2.913	-	SGGLQpTPECLpSREGpSPIPHDPEFGSK	S441-p	-	S(0.995)	LQTPECL[S]REGSPIP	-	-
FOXK1	Forkhead box protein K1	P85037	-	-2.913	-	SGGLQpTPECLpSREGpSPIPHDPEFGSK	S445-p	-	S(0.995)	ECLSREG[S]PIPHDPE	-	-
TFE3	Transcription factor E3	P19532	-	-2.898	-	AASDPLLSSVpSPAVSK	S556-p	-	S(0.979)	DPLLSSV[S]PAVSKAS	-	-
NBN	Nibrin	O60934	-	-2.89	-	MDIETNDTFpSDEAVPESSKISQENEIGKK	S604-p	-	S(0.249)	IETNDTF[S]DEAVPES	-	-
CCAR2	Cell cycle and apoptosis regulator protein 2	Q8N163	-	-2.882	-	AAEAAPPpTQEAQGETEPTEQAPDALEQAADTSRR	T454-p	-	T(0.997)	AAEAAPP[T]QEAQGET	TRUE	TRUE
OSBPL10	Oxysterol-binding protein-related protein 10	Q9BXB5	-	-2.873	-	ATpSAGSSPSCSLAGR	S26-p	-	S(0.998)	RSSSRAT[S]AGSSPSC	-	-
MRGBP	MRG/MORF4L-binding protein	Q9NV56	-	-2.863	-	VLTANSNPpSSPSAAK	S194-p	-	S(0.426)	LTANSNP[S]SPSAAKR	-	-
DCLRE1A	DNA cross-link repair 1A protein	Q6PJP8	-	-2.833	-	KLpSSENLNAK	S490-p	-	S(0.5)	QNTIRKL[S]SENLNAK	-	-
LIMA1	LIM domain and actin-binding protein 1	Q9UHB6	-	-2.808	-	SEVQQPVHPKPLpSPDSR	S362-p	-	S(0.632)	PVHPKPL[S]PDSRASS	-	-
PEAK1	Pseudopodium-enriched atypical kinase 1	Q9H792	-	-2.803	-	pSAPTpSPTATNISSK	S568-p	-	S(0.974)	PRKNCHK[S]APTSPTA	-	-
PEAK1	Pseudopodium-enriched atypical kinase 1	Q9H792	-	-2.803	-	pSAPTpSPTATNISSK	S572-p	-	S(0.641)	CHKSAPT[S]PTATNIS	-	-
GGCX	Vitamin K-dependent gamma-carboxylase	P38435	-	-2.747	-	AVSAGpSAR	S7-p	-	S(1)	_MAVSAG[S]ARTSPSS	-	-
AHNAK	Neuroblast differentiation-associated protein AHNAK	Q09666	-	-2.73	-	LPpSGSGAASPTGSAVDIR	S210-p	-	S(0.879)	KTVIRLP[S]GSGAASP	-	-
SENP6	Sentrin-specific protease 6	Q9GZR1	-	-2.658	-	LNYSDEpSPEAGK	S919-p	-	S(0.965)	RLNYSDE[S]PEAGKML	-	-
SMG9	Protein SMG9	Q9H0W8	-	-2.647	-	EPGSGGPQNLpSGPGGR	S32-p	-	S(1)	SGGPQNL[S]GPGGRER	-	-
ZBTB21	Zinc finger and BTB domain-containing protein 21	Q9ULJ3	-	-2.643	-	IKpTEPSpSPLSDPSDIIR	T431-p	-	T(0.996)	VTEVRIK[T]EPSSPLS	-	-
ZBTB21	Zinc finger and BTB domain-containing protein 21	Q9ULJ3	-	-2.643	-	IKpTEPSpSPLSDPSDIIR	S435-p	-	S(0.988)	RIKTEPS[S]PLSDPSD	-	-
PLEC	Plectin	Q15149	-	-2.617	-	AGTLSITEFADMLSGNAGGFRpSR	S4382-p	-	S(1)	GNAGGFR[S]RSSSVGS	-	-
AGFG1	Arf-GAP domain and FG repeat-containing protein 1	P52594	-	-2.604	-	SLLGDSAPTLHLNKGpTPSQpSPVVGR	T177-p	-	T(0.979)	TLHLNKG[T]PSQSPVV	-	-
AGFG1	Arf-GAP domain and FG repeat-containing protein 1	P52594	-	-2.604	-	SLLGDSAPTLHLNKGpTPSQpSPVVGR	S181-p	-	S(0.986)	NKGTPSQ[S]PVVGRSQ	-	-
JUN	Transcription factor AP-1	P05412	-	-2.592	-	LQALKEEPQTVPEMPGEpTPPLpSPIDMESQER	T239-p	-	T(1)	VPEMPGE[T]PPLSPID	-	-
JUN	Transcription factor AP-1	P05412	-	-2.592	-	LQALKEEPQTVPEMPGEpTPPLpSPIDMESQER	S243-p	-	S(0.999)	PGETPPL[S]PIDMESQ	-	-
TLK2	Serine/threonine-protein kinase tousled-like 2	Q86UE8	-	-2.587	-	KPFGHNQpSQQDILQENTILK	S686-p	-	S(1)	KPFGHNQ[S]QQDILQE	-	-
SEC16A	Protein transport protein Sec16A	O15027	-	-2.563	-	VLSSAASLPGSELPSSRPEGSQGGELpSR	S2113-p	-	S(0.934)	GSQGGEL[S]RCSSMSS	-	-
EYA3	Eyes absent homolog 3	Q99504	-	-2.552	-	KADATSSQDpSELER	S300-p	-	S(0.377)	DATSSQD[S]ELERVFL	-	-
GBF1	Golgi-specific brefeldin A-resistance guanine nucleotide exchange factor 1	Q92538	-	-2.508	-	AASSpSSPGpSPVASSPSR	S1780-p	-	S(0.883)	SPRAASS[S]SPGSPVA	-	-
GBF1	Golgi-specific brefeldin A-resistance guanine nucleotide exchange factor 1	Q92538	-	-2.508	-	AASSpSSPGpSPVASSPSR	S1784-p	-	S(0.932)	ASSSSPG[S]PVASSPS	-	-
MIEF1	Mitochondrial dynamics protein MID51	Q9NQG6	-	-2.487	-	AIpSAPTpSPTR	S55-p	-	S(0.796)	RMYDRAI[S]APTSPTR	-	-
MIEF1	Mitochondrial dynamics protein MID51	Q9NQG6	-	-2.487	-	AIpSAPTpSPTR	S59-p	-	S(0.739)	RAISAPT[S]PTRLSHS	-	-
MAVS	Mitochondrial antiviral-signaling protein	Q7Z434	-	-2.459	-	EKEPSYPMPVQETQAPESPGENSEQALQTLpSPR	S165-p	-	S(0.918)	EQALQTL[S]PRAIPRN	-	-
DTX3L	E3 ubiquitin-protein ligase DTX3L	Q8TDB6	-	-2.459	-	KPLpSQQER	S212-p	-	S(1)	MTERKPL[S]QQERDSC	-	-
RAI14	Ankycorbin	Q9P0K7	-	-2.456	-	pSITSTPLSGK	S293-p	-	S(0.803)	SDVSSPR[S]ITSTPLS	-	-
SIPA1L1	Signal-induced proliferation-associated 1-like protein 1	O43166	-	-2.45	-	HQpSDGNEIAHTR	S1508-p	-	S(1)	DTRKRHQ[S]DGNEIAH	-	-
EYA3	Eyes absent homolog 3	Q99504	-	-2.437	-	KADATpSSQDSELER	S296-p	-	S(0.501)	KRKADAT[S]SQDSELE	-	-
QSER1	Glutamine and serine-rich protein 1	Q2KHR3	-	-2.434	-	pTSDPLASK	T1467-p	-	T(0.496)	KPSSSSK[T]SDPLASK	-	-
MAF1	Repressor of RNA polymerase III transcription MAF1 homolog	Q9H063	-	-2.428	-	SQGGEEEGPLpSDK	S85-p	-	S(0.561)	GEEEGPL[S]DKCSRKT	-	-
PHRF1	PHD and RING finger domain-containing protein 1	Q9P1Y6	-	-2.41	-	AEAPpSSPDVAPAGKEDSPSASGR	S1359-p	-	S(0.522)	AEKAEAP[S]SPDVAPA	-	-
C5orf24	UPF0461 protein C5orf24	Q7Z6I8	-	-2.403	-	AADQFDIYpSSQQSK	S36-p	-	S(0.465)	ADQFDIY[S]SQQSKYS	-	-
PTPN2	Tyrosine-protein phosphatase non-receptor type 2	P17706	-	-2.401	-	ELpSKEDLSPAFDHSPNK	S293-p	-	S(0.894)	QKRWKEL[S]KEDLSPA	-	-
RIF1	Telomere-associated protein RIF1	Q5UIP0	-	-2.4	-	FDGSENRPFSPpSPLNNISSTVTVK	S1238-p	-	S(0.987)	ENRPFSP[S]PLNNISS	-	-
DCK	Deoxycytidine kinase	P27707	-	-2.382	-	WCNVQSTQDEFEELTMpSQK	S74-p	-	S(0.718)	EFEELTM[S]QKNGGNV	-	-
SEC16A	Protein transport protein Sec16A	O15027	-	-2.344	-	VLSSAASLPGSELPSSRPEGpSQGGELSR	S2107-p	-	S(0.579)	PSSRPEG[S]QGGELSR	-	-
SSFA2	Sperm-specific antigen 2	P28290	-	-2.342	-	ASVALTPTAPpSR	S1161-p	-	S(1)	ALTPTAP[S]RTGSVQT	-	-
TOM1	Target of Myb protein 1	O60784	-	-2.319	-	AGLQpSLEASGR	S355-p	-	S(1)	SVRAGLQ[S]LEASGRL	-	-
MIEF1	Mitochondrial dynamics protein MID51	Q9NQG6	-	-2.311	-	AISAPpTpSPTR	T58-p	-	T(0.569)	DRAISAP[T]SPTRLSH	-	-
FOXK1	Forkhead box protein K1	P85037	-	-2.308	-	pSAPASPpTHPGLMSPR	S416-p	-	S(0.996)	FGPLSSR[S]APASPTH	-	-
FOXK1	Forkhead box protein K1	P85037	-	-2.308	-	pSAPASPpTHPGLMSPR	T422-p	-	T(0.62)	RSAPASP[T]HPGLMSP	-	-
DCK	Deoxycytidine kinase	P27707	-	-2.293	-	WCNVQSTQDEFEELpTMSQK	T72-p	-	T(0.804)	QDEFEEL[T]MSQKNGG	-	-
ZDHHC5	Palmitoyltransferase ZDHHC5	Q9C0B5	-	-2.273	-	SFHFDPLSpSGSR	S423-p	-	S(0.619)	FHFDPLS[S]GSRSSSL	-	-
STX7	Syntaxin-7	O15400	-	-2.271	-	VSGpSFPEDSSKER	S131-p	-	S(0.591)	ASSRVSG[S]FPEDSSK	-	-
CALD1	Caldesmon	Q05682	-	-2.271	-	QKQEEESLGQVTDQVEVNAQNpSVPDEEAK	S73-p	-	S(0.962)	VEVNAQN[S]VPDEEAK	-	-
CRYBG3	Very large A-kinase anchor protein	Q68DQ2	-	-2.262	-	VQDpSPGR	S2272-p	-	S(1)	KYFRVQD[S]PGRLSPF	-	-
BRCA1	Breast cancer type 1 susceptibility protein	P38398	-	-2.247	-	ApSQEHHLSEETK	S1280-p	-	S(1)	QVILAKA[S]QEHHLSE	TRUE	TRUE
RAI14	Ankycorbin	Q9P0K7	-	-2.238	-	SIpTSTPLSGK	T295-p	-	T(0.458)	VSSPRSI[T]STPLSGK	-	-
SP2	Transcription factor Sp2	Q02086	-	-2.229	-	APHLpSGTSK	S395-p	-	S(0.922)	ASRAPHL[S]GTSKKHS	-	-
FIP1L1	Pre-mRNA 3'-end-processing factor FIP1	Q6UN15	-	-2.225	-	RHEpSEEGDSHR	S554-p	-	S(0.993)	NSRRRHE[S]EEGDSHR	-	-
KATNB1	Katanin p80 WD40 repeat-containing subunit B1	Q9BVA0	-	-2.22	-	VKQNpSESER	S354-p	-	S(0.991)	PQRVKQN[S]ESERRSP	-	-
CHMP1A	Charged multivesicular body protein 1a	Q9HD42	-	-2.207	-	pSQEDQLSR	S182-p	-	S(0.999)	VGESSVR[S]QEDQLSR	-	-
VCPIP1	Deubiquitinating protein VCIP135	Q96JH7	-	-2.206	-	DGPSpSAPATPTK	S757-p	-	S(0.848)	TIRDGPS[S]APATPTK	-	-
PKP2	Plakophilin-2	Q99959	-	-2.203	-	LEIpSPDSSPER	S151-p	-	S(0.995)	PLRRLEI[S]PDSSPER	-	-
TARDBP	TAR DNA-binding protein 43	Q13148	-	-2.198	-	LPNSKQpSQDEPLR	S183-p	-	S(0.999)	KLPNSKQ[S]QDEPLRS	-	-
SMC1A	Structural maintenance of chromosomes protein 1A	Q14683	-	-2.177	-	MEEESQSQGRDLpTLEENQVKK	T366-p	-	T(0.637)	QSQGRDL[T]LEENQVK	TRUE	-
BAG3	BAG family molecular chaperone regulator 3	O95817	-	-2.17	-	SSVQGASpSREGpSPAR	S275-p	-	S(0.597)	SSVQGAS[S]REGSPAR	-	-
BAG3	BAG family molecular chaperone regulator 3	O95817	-	-2.17	-	SSVQGASpSREGpSPAR	S279-p	-	S(0.989)	GASSREG[S]PARSSTP	-	-
ARHGEF11	Rho guanine nucleotide exchange factor 11	O15085	-	-2.163	-	NSVLSDPGLDpSPRpTSPVIMAR	S251-p	-	S(0.881)	LSDPGLD[S]PRTSPVI	-	-
ARHGEF11	Rho guanine nucleotide exchange factor 11	O15085	-	-2.163	-	NSVLSDPGLDpSPRpTSPVIMAR	T254-p	-	T(0.592)	PGLDSPR[T]SPVIMAR	-	-
CLASP1	CLIP-associating protein 1	Q7Z460	-	-2.161	-	VLSTpSTDLEAAVADALK	S797-p	-	S(0.804)	AMRVLST[S]TDLEAAV	-	-
ZC3H13	Zinc finger CCCH domain-containing protein 13	Q5T200	-	-2.151	-	GNIETpTSEDGQVFSPK	T985-p	-	T(0.471)	ERGNIET[T]SEDGQVF	-	-
DCP1A	mRNA-decapping enzyme 1A	Q9NPI6	-	-2.151	-	KASSPpSPLTIGTPESQR	S525-p	-	S(0.941)	ERKASSP[S]PLTIGTP	-	-
MYH9	Myosin-9	P35579	-	-2.146	-	VKPLLQVpSR	S841-p	-	S(1)	VKPLLQV[S]RQEEEMM	-	-
MATR3	Matrin-3	P43243	-	-2.144	-	SApTREPPYR	T166-p	-	T(0.613)	GRDGRSA[T]REPPYRV	-	-
SMG5	Protein SMG5	Q9UPR3	-	-2.141	-	pSQGPPTGESSEPEAK	S2-p	-	S(1)	______M[S]QGPPTGE	-	-
ARFGEF2	Brefeldin A-inhibited guanine nucleotide-exchange protein 2	Q9Y6D5	-	-2.138	-	YLpSGSGR	S1015-p	-	S(0.968)	GVKTRYL[S]GSGRERE	-	-
CLASP1	CLIP-associating protein 1	Q7Z460	-	-2.135	-	pSRSDIDVNAAASAK	S598-p	-	S(0.5)	TTGSLQR[S]RSDIDVN	-	-
EXO1	Exonuclease 1	Q9UQ84	-	-2.101	-	SSpSADSLSTTK	S746-p	-	S(0.798)	PGLYKSS[S]ADSLSTT	TRUE	-
MDC1	Mediator of DNA damage checkpoint protein 1	Q14676	-	-2.096	-	SQApSTTVDINTQVEK	S516-p	-	S(0.263)	HLERSQA[S]TTVDINT	-	-
TFE3	Transcription factor E3	P19532	-	-2.093	-	AASDPLLSSVSPAVpSK	S560-p	-	S(0.955)	SSVSPAV[S]KASSRRS	-	-
MIER1	Mesoderm induction early response protein 1	Q8N108	-	-2.093	-	LLDESEpSAASSR	S369-p	-	S(0.999)	RLLDESE[S]AASSRAP	-	-
LMNB1	Lamin-B1	P20700	-	-2.092	-	VTVSRApSSSR	S404-p	-	S(0.963)	RVTVSRA[S]SSRSVRT	-	-
FAM53C	Protein FAM53C	Q9NYF3	-	-2.091	-	LRPpSLDFDK	S299-p	-	S(1)	DPRRLRP[S]LDFDKMN	-	-
KCTD3	BTB/POZ domain-containing protein KCTD3	Q9Y597	-	-2.084	-	LLDQCDLSpTSR	T603-p	-	T(0.528)	LDQCDLS[T]SRCATPN	-	-
XRCC2	DNA repair protein XRCC2	O43543	-	-2.082	-	AESGpTELLAR	T12-p	-	T(0.833)	FHRAESG[T]ELLARLE	-	-
UPF1	Regulator of nonsense transcripts 1	Q92900	-	-2.081	-	AYQHGGVTGLpSQY	S1127-p	-	S(1)	HGGVTGL[S]QY_____	-	-
FAM83D	Protein FAM83D	Q9H4H8	-	-2.078	-	GTQpSTEGpSPVSK	S458-p	-	S(0.8)	LFPRGTQ[S]TEGSPVS	-	-
FAM83D	Protein FAM83D	Q9H4H8	-	-2.078	-	GTQpSTEGpSPVSK	S462-p	-	S(0.948)	GTQSTEG[S]PVSKMSV	-	-
SHROOM2	Protein Shroom2	Q13796	-	-2.06	-	AQpSPGSPLHAR	S1036-p	-	S(0.992)	DLGPRAQ[S]PGSPLHA	-	-
RREB1	Ras-responsive element-binding protein 1	Q92766	-	-2.049	-	LAEGDGEAGAGGAApSQEQK	S1388-p	-	S(1)	AGAGGAA[S]QEQKLAC	-	-
TRAF2	TNF receptor-associated factor 2	Q12933	-	-2.033	-	AAASVpTPPGpSLELLQPGFSK	T7-p	-	T(0.562)	_MAAASV[T]PPGSLEL	-	-
TRAF2	TNF receptor-associated factor 2	Q12933	-	-2.033	-	AAASVpTPPGpSLELLQPGFSK	S11-p	-	S(0.961)	ASVTPPG[S]LELLQPG	-	-
PPFIA3	Liprin-alpha-3	O75145	-	-2.02	-	pSLPGSALELR	S508-p	-	S(1)	PPSSYSR[S]LPGSALE	-	-
CTTNBP2NL	CTTNBP2 N-terminal-like protein	Q9P2B4	-	-2.016	-	FQSQADQDQQASGLQpSPPSRDLSPTLIDNSAAK	S481-p	-	S(0.782)	QQASGLQ[S]PPSRDLS	-	-
SLC35F6	Solute carrier family 35 member F6	Q8N357	-	-2.007	-	LLGGTRpTPINDAS	T365-p	-	T(0.605)	RLLGGTR[T]PINDAS_	-	-
CLASP1	CLIP-associating protein 1	Q7Z460	-	-2.006	-	GPPVpTPSSEKR	T711-p	-	T(0.979)	SSRGPPV[T]PSSEKRS	-	-
SQSTM1	Sequestosome-1	Q13501	-	-2	-	EVDPSTGELQSLQMPESEGPpSSLDPSQEGPTGLK	S365-p	-	S(0.453)	MPESEGP[S]SLDPSQE	-	-
GIGYF2	GRB10-interacting GYF protein 2	Q6Y7W6	-	-1.997	-	ALSSGGSITpSPPLSPALPK	S26-p	-	S(0.809)	SSGGSIT[S]PPLSPAL	-	-
YEATS2	YEATS domain-containing protein 2	Q9ULM3	-	-1.997	-	FLESPpSR	S120-p	-	S(1)	KKFLESP[S]RSSSPAN	-	-
MICALL1	MICAL-like protein 1	Q8N3F8	-	-1.995	-	KPpSPAApSPATK	S640-p	-	S(0.979)	NPFNRKP[S]PAASPAT	-	-
MICALL1	MICAL-like protein 1	Q8N3F8	-	-1.995	-	KPpSPAApSPATK	S644-p	-	S(0.982)	RKPSPAA[S]PATKKAT	-	-
GPATCH8	G patch domain-containing protein 8	Q9UKJ3	-	-1.994	-	AAApSQGAEK	S451-p	-	S(1)	SCIKAAA[S]QGAEKTV	-	-
EPRS	Bifunctional glutamate/proline--tRNA ligase	P07814	-	-1.99	-	EYIPGQPPLSQpSSDpSSPTR	S882-p	-	S(0.615)	GQPPLSQ[S]SDSSPTR	-	-
EPRS	Bifunctional glutamate/proline--tRNA ligase	P07814	-	-1.99	-	EYIPGQPPLSQpSSDpSSPTR	S885-p	-	S(0.467)	PLSQSSD[S]SPTRNSE	-	-
MAGED2	Melanoma-associated antigen D2	Q9UNF1	-	-1.99	-	AQETEAAPSQAPADEPEPESAAAQpSQENQDTRPK	S162-p	-	S(0.98)	PESAAAQ[S]QENQDTR	-	-
GIGYF2	GRB10-interacting GYF protein 2	Q6Y7W6	-	-1.989	-	ALSSGGSIpTSPPLSPALPK	T25-p	-	T(0.5)	LSSGGSI[T]SPPLSPA	-	-
EXO1	Exonuclease 1	Q9UQ84	-	-1.986	-	pSSSADSLSTTK	S744-p	-	S(0.361)	KVPGLYK[S]SSADSLS	TRUE	-
STX7	Syntaxin-7	O15400	-	-1.969	-	VpSGSFPEDSSK	S129-p	-	S(0.591)	VRASSRV[S]GSFPEDS	-	-
SNW1	SNW domain-containing protein 1	Q13573	-	-1.967	-	YpTPSQQGVAFNSGAK	T180-p	-	T(0.562)	PAQYIRY[T]PSQQGVA	-	-
SQSTM1	Sequestosome-1	Q13501	-	-1.954	-	AGEARPGPTAESASGPSEDPpSVNFLK	S233-p	-	S(0.959)	SGPSEDP[S]VNFLKNV	-	-
DENND4C	DENN domain-containing protein 4C	Q5VZ89	-	-1.951	-	ISpSVPNSLSK	S1623-p	-	S(0.98)	VQTMKIS[S]VPNSLSK	-	-
CLASP1	CLIP-associating protein 1	Q7Z460	-	-1.949	-	GPPVTPSpSEK	S714-p	-	S(0.504)	GPPVTPS[S]EKRSKIP	-	-
DENND4C	DENN domain-containing protein 4C	Q5VZ89	-	-1.938	-	VPSGIFDVNpSR	S996-p	-	S(1)	SGIFDVN[S]RKSSTGS	-	-
HUWE1	E3 ubiquitin-protein ligase HUWE1	Q7Z6Z7	-	-1.938	-	RAQCETLpSPDGLPEEQPQTTK	S3662-p	-	S(0.866)	RAQCETL[S]PDGLPEE	-	-
BAG3	BAG family molecular chaperone regulator 3	O95817	-	-1.936	-	pSQSPAASDCSSSSSSASLPSSGR	S171-p	-	S(0.491)	ASHGPER[S]QSPAASD	-	-
LRRFIP1	Leucine-rich repeat flightless-interacting protein 1	Q32MZ4	-	-1.935	-	NMPGLSAATLASLGGTSpSR	S116-p	-	S(0.449)	ASLGGTS[S]RRGSGDT	-	-
USP32	Ubiquitin carboxyl-terminal hydrolase 32	Q8NFA0	-	-1.932	-	LSpSSKENLDASK	S1422-p	-	S(0.5)	GSKNKLS[S]SKENLDA	-	-
SAMD4A	Protein Smaug homolog 1	Q9UPU9	-	-1.932	-	AYSSPSpTTPEAR	T423-p	-	T(0.284)	KAYSSPS[T]TPEARRR	-	-
POLE	DNA polymerase epsilon catalytic subunit A	Q07864	-	-1.931	-	IHCGLQDpSQK	S1940-p	-	S(1)	IHCGLQD[S]QKAGGAE	-	-
REPS1	RalBP1-associated Eps domain-containing protein 1	Q96D71	-	-1.93	-	FVApSKNEQESR	S104-p	-	S(1)	PLPRFVA[S]KNEQESR	-	-
ZNF281	Zinc finger protein 281	Q9Y2X9	-	-1.93	-	NLETSSAFQSSpSQK	S785-p	-	S(0.937)	SSAFQSS[S]QKLTSQK	-	-
EPRS	Bifunctional glutamate/proline--tRNA ligase	P07814	-	-1.928	-	EYIPGQPPLSQpSpSDSSPTR	S883-p	-	S(0.474)	QPPLSQS[S]DSSPTRN	-	-
SNW1	SNW domain-containing protein 1	Q13573	-	-1.928	-	YTPpSQQGVAFNSGAK	S182-p	-	S(0.877)	QYIRYTP[S]QQGVAFN	-	-
ABLIM1	Actin-binding LIM protein 1	O14639	-	-1.926	-	QSLGEpSPR	S426-p	-	S(1)	ERQSLGE[S]PRTLSPT	-	-
MAF1	Repressor of RNA polymerase III transcription MAF1 homolog	Q9H063	-	-1.899	-	LpSKSQGGEEEGPLSDK	S73-p	-	S(0.5)	GLSPSRL[S]KSQGGEE	-	-
NOSIP	Nitric oxide synthase-interacting protein	Q9Y314	-	-1.895	-	ALpSGTSPDDVQPGPSVGPPSK	S135-p	-	S(0.921)	PFTAKAL[S]GTSPDDV	-	-
LARP1	La-related protein 1	Q6PKG0	-	-1.893	-	EpTESAPGpSPR	T515-p	-	T(0.942)	RQHYQKE[T]ESAPGSP	-	-
NSFL1C	NSFL1 cofactor p47	Q9UNZ2	-	-1.891	-	LGSTAPQVLpSTSSPAQQAENEAK	S269-p	-	S(0.25)	STAPQVL[S]TSSPAQQ	-	-
MAGI1	Membrane-associated guanylate kinase, WW and PDZ domain-containing protein 1	Q96QZ7	-	-1.889	-	EGpTRSADNTLER	T1359-p	-	T(0.554)	PEKRREG[T]RSADNTL	-	-
MAGED2	Melanoma-associated antigen D2	Q9UNF1	-	-1.887	-	HLDGEEDGSpSDQpSQASGTTGGR	S191-p	-	S(0.854)	DGEEDGS[S]DQSQASG	-	-
MAGED2	Melanoma-associated antigen D2	Q9UNF1	-	-1.887	-	HLDGEEDGSpSDQpSQASGTTGGR	S194-p	-	S(0.98)	EDGSSDQ[S]QASGTTG	-	-
HNRNPD	Heterogeneous nuclear ribonucleoprotein D0	Q14103	-	-1.874	-	NEEDEGHpSNSSPR	S80-p	-	S(0.333)	NEEDEGH[S]NSSPRHS	-	-
MSL3	Male-specific lethal 3 homolog	Q8N5Y2	-	-1.872	-	KTPVHpSR	S396-p	-	S(1)	EKKTPVH[S]RSSSPIP	-	-
CENPT	Centromere protein T	Q96BT3	-	-1.872	-	AApSPESASSTPESLQAR	S397-p	-	S(0.829)	DASGRAA[S]PESASST	-	-
PLEKHA7	Pleckstrin homology domain-containing family A member 7	Q6IQ23	-	-1.871	-	KVTpSPLQSPTK	S903-p	-	S(0.568)	PQLRKVT[S]PLQSPTK	-	-
ANKRD11	Ankyrin repeat domain-containing protein 11	Q6UB99	-	-1.87	-	NQFLENEDpTKFSLSDDQRDR	T829-p	-	T(0.333)	QFLENED[T]KFSLSDD	-	-
NET1	Neuroepithelial cell-transforming gene 1 protein	Q7Z628	-	-1.869	-	RApSGLSTEGATGPSADTSGSELDGR	S21-p	-	S(0.994)	RRRSRRA[S]GLSTEGA	-	-
SF3B1	Splicing factor 3B subunit 1	O75533	-	-1.856	-	WDQTADQpTPGApTPK	T207-p	-	T(1)	WDQTADQ[T]PGATPKK	-	-
SF3B1	Splicing factor 3B subunit 1	O75533	-	-1.856	-	WDQTADQpTPGApTPK	T211-p	-	T(1)	ADQTPGA[T]PKKLSSW	-	-
PAPD7	Non-canonical poly(A) RNA polymerase PAPD7	Q5XG87	-	-1.856	-	DSLPVSLpSR	S771-p	-	S(0.987)	DSLPVSL[S]R______	-	-
DAB2	Disabled homolog 2	P98082	-	-1.854	-	SSPNPFVGpSPPK	S401-p	-	S(1)	SPNPFVG[S]PPKGLSI	-	-
KIF13A	Kinesin-like protein KIF13A	Q9H1H9-3	-	-1.842	-	LENDQGGTpTSR	T1747-p	-	T(0.551)	ENDQGGT[T]SR_____	-	-
TP53BP1	TP53-binding protein 1	Q12888	-	-1.839	-	KGVpSQTGTPVCEEDGDAGLGIR	S1368-p	-	S(0.916)	LSPRKGV[S]QTGTPVC	-	-
NAA10	N-alpha-acetyltransferase 10	P41227	-	-1.829	-	HVVLGAIENKVEpSK	S182-p	-	S(1)	AIENKVE[S]KGNSPPS	-	-
PALB2	Partner and localizer of BRCA2	Q86YC2	-	-1.828	-	VpSSPAGPTEDNDLSR	S488-p	-	S(0.501)	LLSLTKV[S]SPAGPTE	-	-
MAF1	Repressor of RNA polymerase III transcription MAF1 homolog	Q9H063	-	-1.828	-	pSQGGEEEGPLSDK	S75-p	-	S(1)	SPSRLSK[S]QGGEEEG	-	-
ANKRD17	Ankyrin repeat domain-containing protein 17	O75179	-	-1.818	-	APpSPAPSSVPLGSEKPSNVSQDR	S2401-p	-	S(0.994)	SSGVRAP[S]PAPSSVP	-	-
UBE4B	Ubiquitin conjugation factor E4 B	O95155	-	-1.805	-	pSQSMDIDGVSCEK	S103-p	-	S(0.817)	QSQSLSR[S]QSMDIDG	-	-
PLEKHG3	Pleckstrin homology domain-containing family G member 3	A1L390	-	-1.796	-	SSGFGpSPR	S631-p	-	S(1)	SKSSGFG[S]PRLVSRS	-	-
LPIN1	Phosphatidate phosphatase LPIN1	Q14693	-	-1.789	-	EPLPPFENQDIHSApSA	S889-p	-	S(0.989)	NQDIHSA[S]A______	-	-
CLASP2	CLIP-associating protein 2	O75122	-	-1.788	-	ASpSLPGSLQR	S360-p	-	S(0.96)	AGSSKAS[S]LPGSLQR	-	-
DAP	Death-associated protein 1	P51397	-	-1.779	-	pSSPPEGKLETK	S2-p	-	S(0.987)	______M[S]SPPEGKL	-	-
HNRNPF	Heterogeneous nuclear ribonucleoprotein F	P52597	-	-1.767	-	YIEVFKSpSQEEVR	S187-p	-	S(0.973)	YIEVFKS[S]QEEVRSY	-	-
SRSF11	Serine/arginine-rich splicing factor 11	Q05519	-	-1.761	-	KpSESDKDVK	S412-p	-	S(0.998)	EKDRERK[S]ESDKDVK	-	-
PLEKHA7	Pleckstrin homology domain-containing family A member 7	Q6IQ23	-	-1.761	-	KVpTSPLQSPTK	T902-p	-	T(0.499)	PPQLRKV[T]SPLQSPT	-	-
AKAP11	A-kinase anchor protein 11	Q9UKA4	-	-1.751	-	NVIPDpTPPSTPLVPSR	T1100-p	-	T(0.727)	DRNVIPD[T]PPSTPLV	-	-
HMGA1	High mobility group protein HMG-I/HMG-Y	P17096	-	-1.748	-	KQPPVSPGTALVGpSQK	S44-p	-	S(1)	PGTALVG[S]QKEPSEV	-	-
PCIF1	Phosphorylated CTD-interacting factor 1	Q9H4Z3	-	-1.737	-	QLSEEQPpSGNGVK	S121-p	-	S(0.639)	QLSEEQP[S]GNGVKKP	-	-
CHEK1	Serine/threonine-protein kinase Chk1	O14757	-	-1.736	-	VpTSGGVSESPSGFSK	T279-p	-	T(0.499)	GAKRPRV[T]SGGVSES	TRUE	-
UBR4	E3 ubiquitin-protein ligase UBR4	Q5T4S7	-	-1.734	-	IpSESLVR	S1752-p	-	S(0.503)	FQSEPRI[S]ESLVRHA	-	-
FRMD6	FERM domain-containing protein 6	Q96NE9	-	-1.728	-	GQSTDSLPQpTICR	T529-p	-	T(0.981)	STDSLPQ[T]ICRKPKT	-	-
TSC2	Tuberin	P49815	-	-1.724	-	GQPEGPLPSSpSPR	S1449-p	-	S(0.358)	EGPLPSS[S]PRSPSGL	-	-
HNRNPA3	Heterogeneous nuclear ribonucleoprotein A3	P51991	-	-1.724	-	GGpSFGGR	S350-p	-	S(1)	YGPMKGG[S]FGGRSSG	-	-
ZC3H13	Zinc finger CCCH domain-containing protein 13	Q5T200	-	-1.723	-	GNIETTpSEDGQVFSPK	S986-p	-	S(0.842)	RGNIETT[S]EDGQVFS	-	-
PML	Protein PML	P29590	-	-1.722	-	GLAERASQQpS	S882-p	-	S(0.515)	AERASQQ[S]_______	-	-
AXIN2	Axin-2	Q9Y2T1	-	-1.722	-	PMSVpSSNTR	S52-p	-	S(0.975)	VTKPMSV[S]SNTRRNE	-	-
EEF1A1	Elongation factor 1-alpha 1	P68104	-	-1.72	-	NVpSVKDVR	S316-p	-	S(1)	GFNVKNV[S]VKDVRRG	-	-
ZNF239	Zinc finger protein 239	Q16600	-	-1.718	-	VpSSQIDTQDSSVK	S69-p	-	S(0.497)	TYLPLKV[S]SQIDTQD	-	-
RACGAP1	Rac GTPase-activating protein 1	Q9H0H5	-	-1.709	-	pTPSSSSLSQR	T588-p	-	T(0.674)	PEHQLLK[T]PSSSSLS	-	-
SRRM2	Serine/arginine repetitive matrix protein 2	Q9UQ35	-	-1.708	-	SLSGSpSPCPK	S783-p	-	S(0.993)	RRSLSGS[S]PCPKQKS	-	-
PDZD8	PDZ domain-containing protein 8	Q8NEN9	-	-1.706	-	LSEPGTDLVEPpSPK	S967-p	-	S(1)	GTDLVEP[S]PKHTPNT	-	-
PCNP	PEST proteolytic signal-containing nuclear protein	Q8WW12	-	-1.702	-	FGFAIGpSQTTK	S77-p	-	S(0.936)	KFGFAIG[S]QTTKKAS	-	-
CCNE1	G1/S-specific cyclin-E1	P24864	-	-1.701	-	AMLSEQNRApSPLPSGLLTPPQSGK	S387-p	-	S(0.784)	LSEQNRA[S]PLPSGLL	-	-
LIN54	Protein lin-54 homolog	Q6MZP7	-	-1.701	-	IAISPLKpSPNK	S314-p	-	S(0.993)	IAISPLK[S]PNKAVKS	-	-
TSC1	Hamartin	Q92574	-	-1.692	-	WETTMGEASASIPpTTVGSLPSSK	T1076-p	-	T(0.404)	EASASIP[T]TVGSLPS	-	-
ELK1	ETS domain-containing protein Elk-1	P19419	-	-1.687	-	PAVVLPSAAPAGAAAPPpSGSR	S194-p	-	S(0.679)	AGAAAPP[S]GSRSTSP	-	-
AJUBA	LIM domain-containing protein ajuba	Q96IF1	-	-1.687	-	GSLLLDGAGAGGAGGpSRPCSNR	S155-p	-	S(0.992)	GAGGAGG[S]RPCSNRT	-	-
FAM117B	Protein FAM117B	Q6P1L5	-	-1.685	-	DKENGNNpSPLPK	S449-p	-	S(1)	DKENGNN[S]PLPKYAT	-	-
NSFL1C	NSFL1 cofactor p47	Q9UNZ2	-	-1.681	-	QHpSSQDVHVVLK	S176-p	-	S(0.5)	AGEKRQH[S]SQDVHVV	-	-
BRIP1	Fanconi anemia group J protein	Q9BX63	-	-1.678	-	HFNYPSpTPPSER	T113-p	-	T(0.803)	RHFNYPS[T]PPSERNG	-	-
MFF	Mitochondrial fission factor	Q9GZY8	-	-1.675	-	SMpSENAVR	S157-p	-	S(0.799)	LKRERSM[S]ENAVRQN	-	-
SMG1	Serine/threonine-protein kinase SMG1	Q96Q15	-	-1.673	-	NLATpSADTPPSTVPGTGK	S3570-p	-	S(0.654)	IQKNLAT[S]ADTPPST	-	-
HERC1	Probable E3 ubiquitin-protein ligase HERC1	Q15751	-	-1.67	-	MNpSGAGSGAR	S1406-p	-	S(0.975)	RDRDRMN[S]GAGSGAR	-	-
PKP2	Plakophilin-2	Q99959	-	-1.668	-	IQEQVQQpTLAR	T63-p	-	T(1)	IQEQVQQ[T]LARKGRS	-	-
PSG8	Pregnancy-specific beta-1-glycoprotein 8	Q9UQ74	-	-1.666	-	PpYIpTINNLK	Y243-p	-	Y(1)	LPKLPKP[Y]ITINNLK	-	-
PSG8	Pregnancy-specific beta-1-glycoprotein 8	Q9UQ74	-	-1.666	-	PpYIpTINNLK	T245-p	-	T(1)	KLPKPYI[T]INNLKPR	-	-
TANC1	Protein TANC1	Q9C0D5	-	-1.664	-	GVSMpSLPSSPLLPR	S63-p	-	S(0.876)	LAKGVSM[S]LPSSPLL	-	-
RFX7	DNA-binding protein RFX7	Q2KHR2	-	-1.662	-	NLSGpSTLYPVSNIPR	S1083-p	-	S(0.642)	RQRNLSG[S]TLYPVSN	-	-
BTAF1	TATA-binding protein-associated factor 172	O14981	-	-1.655	-	pSRDAVETNEK	S224-p	-	S(1)	KLFAKQR[S]RDAVETN	-	-
AAK1	AP2-associated protein kinase 1	Q2M2I8	-	-1.652	-	pSTQLLQAAAAEASLNK	S652-p	-	S(0.5)	FGVPASK[S]TQLLQAA	-	-
CTTNBP2NL	CTTNBP2 N-terminal-like protein	Q9P2B4	-	-1.652	-	FQSQADQDQQApSGLQSPPSRDLSPTLIDNSAAK	S477-p	-	S(0.375)	ADQDQQA[S]GLQSPPS	-	-
GOLGA3	Golgin subfamily A member 3	Q08378	-	-1.642	-	DVLQAAAAEHQDQGQEVNGEVRpSR	S385-p	-	S(1)	EVNGEVR[S]RRDSICS	-	-
ADD2	Beta-adducin	P35612	-	-1.641	-	EAETKpSPLVSPSK	S613-p	-	S(0.556)	AKEAETK[S]PLVSPSK	-	-
PPP1R12A	Protein phosphatase 1 regulatory subunit 12A	O14974	-	-1.638	-	LpSSSLDNKEK	S477-p	-	S(0.366)	SASSPRL[S]SSLDNKE	-	-
KAT14	Cysteine-rich protein 2-binding protein	Q9H8E8	-	-1.636	-	EAAGFLDRpSTSSTPVK	S285-p	-	S(0.553)	AAGFLDR[S]TSSTPVK	-	-
ACIN1	Apoptotic chromatin condensation inducer in the nucleus	Q9UKV3	-	-1.635	-	LSEGpSQPAEEEEDQETPSR	S243-p	-	S(0.584)	AAKLSEG[S]QPAEEEE	-	-
SMC1A	Structural maintenance of chromosomes protein 1A	Q14683	-	-1.634	-	IpSSIYAR	S970-p	-	S(0.5)	VSGSQRI[S]SIYAREA	TRUE	-
DENND4A	C-myc promoter-binding protein	Q7Z401	-	-1.633	-	pSISTSGPLDKEDTGR	S1587-p	-	S(0.752)	PIFPMAR[S]ISTSGPL	-	-
KBTBD11	Kelch repeat and BTB domain-containing protein 11	O94819	-	-1.629	-	AGpSRPQpSPSGDADAR	S314-p	-	S(0.686)	RAGSRPQ[S]PSGDADA	-	-
GATAD2B	Transcriptional repressor p66-beta	Q8WXI9	-	-1.627	-	VpSSPLPpSPSAMTDAANSQAAAK	S333-p	-	S(0.498)	PGTVNRV[S]SPLPSPS	-	-
GATAD2B	Transcriptional repressor p66-beta	Q8WXI9	-	-1.627	-	VpSSPLPpSPSAMTDAANSQAAAK	S338-p	-	S(0.569)	RVSSPLP[S]PSAMTDA	-	-
EPRS	Bifunctional glutamate/proline--tRNA ligase	P07814	-	-1.623	-	EYIPGQPPLSQpSSDSpSPTR	S886-p	-	S(0.555)	LSQSSDS[S]PTRNSEP	-	-
RNF13	E3 ubiquitin-protein ligase RNF13	O43567	-	-1.618	-	DYNIANpTV	T380-p	-	T(1)	RDYNIAN[T]V______	-	-
PCM1	Pericentriolar material 1 protein	Q15154	-	-1.618	-	VTNDIpSPESSPGVGR	S65-p	-	S(0.966)	KRVTNDI[S]PESSPGV	-	-
DENND4A	C-myc promoter-binding protein	Q7Z401	-	-1.612	-	SIpSTSGPLDKEDTGR	S1589-p	-	S(0.432)	FPMARSI[S]TSGPLDK	-	-
MAGI1	Membrane-associated guanylate kinase, WW and PDZ domain-containing protein 1	Q96QZ7	-	-1.612	-	EGTRpSADNTLER	S1361-p	-	S(0.861)	KRREGTR[S]ADNTLER	-	-
NEDD4	E3 ubiquitin-protein ligase NEDD4	P46934	-	-1.61	-	LTIFGNSAVSQPASSSNHpSSR	S742-p	-	S(0.578)	PASSSNH[S]SRRGSLQ	-	-
GPRIN1	G protein-regulated inducer of neurite outgrowth 1	Q7Z2K8	-	-1.609	-	SPpSGAGEGASCSDGPR	S75-p	-	S(0.983)	ESRHRSP[S]GAGEGAS	-	-
SPAG9	C-Jun-amino-terminal kinase-interacting protein 4	O60271	-	-1.608	-	NVSTGpSAENEEK	S332-p	-	S(0.953)	TRNVSTG[S]AENEEKS	-	-
PCM1	Pericentriolar material 1 protein	Q15154	-	-1.604	-	VTNDISPEpSSPGVGR	S68-p	-	S(0.699)	TNDISPE[S]SPGVGRR	-	-
USP33	Ubiquitin carboxyl-terminal hydrolase 33	Q8TEY7	-	-1.604	-	LSApSPPK	S439-p	-	S(0.854)	VNPRLSA[S]PPKSGNL	-	-
LARP1	La-related protein 1	Q6PKG0	-	-1.597	-	ETEpSAPGSPR	S517-p	-	S(0.975)	HYQKETE[S]APGSPRA	-	-
SIPA1L1	Signal-induced proliferation-associated 1-like protein 1	O43166	-	-1.596	-	pSPASIDR	S1181-p	-	S(1)	GFGVSRR[S]PASIDRQ	-	-
FNDC3A	Fibronectin type-III domain-containing protein 3A	Q9Y2H6	-	-1.594	-	MSpSPPSSPQK	S203-p	-	S(0.948)	TQKDKMS[S]PPSSPQK	-	-
ATRIP	ATR-interacting protein	Q8WXE1	-	-1.591	-	LpSDGDMTSALR	S518-p	-	S(0.61)	RSLVHRL[S]DGDMTSA	-	-
PCIF1	Phosphorylated CTD-interacting factor 1	Q9H4Z3	-	-1.586	-	QLpSEEQPSGNGVK	S116-p	-	S(1)	KPRKRQL[S]EEQPSGN	-	-
EIF3A	Eukaryotic translation initiation factor 3 subunit A	Q14152	-	-1.583	-	LEpSLNIQR	S584-p	-	S(1)	ERKERLE[S]LNIQREK	-	-
ZNF281	Zinc finger protein 281	Q9Y2X9	-	-1.582	-	NLESSTGFQIPpSQELASQIDPQKDIEPR	S807-p	-	S(0.99)	STGFQIP[S]QELASQI	-	-
BRCA1	Breast cancer type 1 susceptibility protein	P38398	-	-1.581	-	NLLEENFEEHSMpSPER	S1009-p	-	S(0.927)	NFEEHSM[S]PEREMGN	TRUE	-
PLEKHA2	Pleckstrin homology domain-containing family A member 2	Q9HB19	-	-1.579	-	pSEPQHPK	S401-p	-	S(1)	SSRIRHR[S]EPQHPKE	-	-
CLASP2	CLIP-associating protein 2	O75122	-	-1.577	-	ASSLPGpSLQR	S364-p	-	S(0.545)	KASSLPG[S]LQRSRSD	-	-
DCUN1D4	DCN1-like protein 4	Q92564	-	-1.577	-	RPApSGDDLSAK	S71-p	-	S(1)	RKKRRPA[S]GDDLSAK	-	-
MATR3	Matrin-3	P43243	-	-1.574	-	pSATREPPYR	S164-p	-	S(0.997)	SYGRDGR[S]ATREPPY	-	-
MAGED1	Melanoma-associated antigen D1	Q9Y5V3	-	-1.574	-	QTPPARQpSPPAR	S322-p	-	S(1)	QTPPARQ[S]PPARQTP	-	-
HACD3	Very-long-chain (3R)-3-hydroxyacyl-CoA dehydratase 3	Q9P035	-	-1.572	-	LEpSEGSPETLTNLR	S135-p	-	S(0.994)	LNKLRLE[S]EGSPETL	-	-
HDAC1	Histone deacetylase 1	Q13547	-	-1.571	-	ISICpSSDKR	S409-p	-	S(0.838)	DKRISIC[S]SDKRIAC	-	-
OSBPL10	Oxysterol-binding protein-related protein 10	Q9BXB5	-	-1.569	-	ATSAGSpSPSCSLAGR	S30-p	-	S(0.808)	RATSAGS[S]PSCSLAG	-	-
PPFIA3	Liprin-alpha-3	O75145	-	-1.568	-	GEGPAIPGDpTPPPTPR	T714-p	-	T(0.971)	GPAIPGD[T]PPPTPRS	-	-
PPP1R12A	Protein phosphatase 1 regulatory subunit 12A	O14974	-	-1.565	-	LSSpSLDNK	S479-p	-	S(0.978)	SSPRLSS[S]LDNKEKE	-	-
TCOF1	Treacle protein	Q13428	-	-1.565	-	KLpSGDQPAAR	S1350-p	-	S(1)	ESRKRKL[S]GDQPAAR	-	-
PPIG	Peptidyl-prolyl cis-trans isomerase G	Q13427	-	-1.563	-	IKQSpSQDNELK	S696-p	-	S(0.981)	FSKIKQS[S]QDNELKS	-	-
CHAF1A	Chromatin assembly factor 1 subunit A	Q13111	-	-1.562	-	pSLPATPQGK	S255-p	-	S(0.997)	VRPPQIK[S]LPATPQG	-	-
NAV3	Neuron navigator 3	Q8IVL0	-	-1.562	-	pSLPRPSK	S1137-p	-	S(0.99)	KTTLQYR[S]LPRPSKS	-	-
DOCK6	Dedicator of cytokinesis protein 6	Q96HP0	-	-1.562	-	RGSGpSPEDTPR	S178-p	-	S(0.962)	DSRRGSG[S]PEDTPRS	-	-
FOXK1	Forkhead box protein K1	P85037	-	-1.559	-	pSAPApSPTHPGLMSPR	S420-p	-	S(0.612)	SSRSAPA[S]PTHPGLM	-	-
TBC1D5	TBC1 domain family member 5	Q92609	-	-1.555	-	EFTGpSPPSSATK	S554-p	-	S(0.921)	GGREFTG[S]PPSSATK	-	-
LBR	Lamin-B receptor	Q14739	-	-1.554	-	SApSASHQADIK	S99-p	-	S(0.848)	KSARRSA[S]ASHQADI	-	-
EHMT2	Histone-lysine N-methyltransferase EHMT2	Q96KQ7	-	-1.545	-	KLNpSGGGLSEELGSAR	S232-p	-	S(0.998)	AKRRKLN[S]GGGLSEE	-	-
DLG5	Disks large homolog 5	Q8TDM6	-	-1.538	-	pSAPSFRPK	S1115-p	-	S(0.999)	QKRRRPK[S]APSFRPK	-	-
LMNA	Prelamin-A/C	P02545	-	-1.537	-	EAALSTALpSEKR	S153-p	-	S(0.805)	AALSTAL[S]EKRTLEG	-	-
ARHGAP21	Rho GTPase-activating protein 21	Q5T5U3	-	-1.531	-	LIECDpTLSR	T1701-p	-	T(0.989)	HKLIECD[T]LSRKKSA	-	-
APBA2	Amyloid-beta A4 precursor protein-binding family A member 2	Q99767	-	-1.527	-	pSASQDCIETTPGAQEGK	S478-p	-	S(0.409)	ARRRMPR[S]ASQDCIE	-	-
ZNF608	Zinc finger protein 608	Q9ULD9	-	-1.524	-	ApSSPSDIISSK	S963-p	-	S(0.488)	EGMRSKA[S]SPSDIIS	-	-
EVI5	Ecotropic viral integration site 5 protein homolog	O60447	-	-1.523	-	LLETDSKpSLR	S102-p	-	S(0.805)	LLETDSK[S]LRSVNGS	-	-
LBR	Lamin-B receptor	Q14739	-	-1.522	-	SASApSHQADIK	S101-p	-	S(0.96)	ARRSASA[S]HQADIKE	-	-
MED24	Mediator of RNA polymerase II transcription subunit 24	O75448	-	-1.507	-	LLSSNEDDANILpSSPTDR	S872-p	-	S(0.837)	EDDANIL[S]SPTDRSM	-	-
SOS1	Son of sevenless homolog 1	Q07889	-	-1.501	-	IPESETEpSTASAPNpSPR	S1075-p	-	S(0.737)	IPESETE[S]TASAPNS	-	-
SOS1	Son of sevenless homolog 1	Q07889	-	-1.501	-	IPESETEpSTASAPNpSPR	S1082-p	-	S(0.994)	STASAPN[S]PRTPLTP	-	-
KMT2D	Histone-lysine N-methyltransferase 2D	O14686	-	-1.5	-	pSPDTGPDWLK	S4849-p	-	S(0.5)	EKGLEGK[S]PDTGPDW	-	-
LZTS3	Leucine zipper putative tumor suppressor 3	O60299	-	-1.498	-	GAAGGASpTPTPQHGEEK	T648-p	-	T(0.833)	GAAGGAS[T]PTPQHGE	-	-
LARP1	La-related protein 1	Q6PKG0	-	-1.497	-	ETESAPGpSPR	S521-p	-	S(1)	ETESAPG[S]PRAVTPV	-	-
MATR3	Matrin-3	P43243	-	-1.495	-	pSFQQSSLSR	S4-p	-	S(1)	____MSK[S]FQQSSLS	-	-
LSM14A	Protein LSM14 homolog A	Q8ND56	-	-1.491	-	pSSPQLDPLRK	S182-p	-	S(0.5)	TQLSQGR[S]SPQLDPL	-	-
PPIG	Peptidyl-prolyl cis-trans isomerase G	Q13427	-	-1.486	-	IKQpSSQDNELK	S695-p	-	S(0.64)	PFSKIKQ[S]SQDNELK	-	-
ANKRD11	Ankyrin repeat domain-containing protein 11	Q6UB99	-	-1.485	-	FSLpSDDQR	S834-p	-	S(0.995)	EDTKFSL[S]DDQRDRW	-	-
ING5	Inhibitor of growth protein 5	Q8WYH8	-	-1.485	-	RTpSEEDTPK	S148-p	-	S(0.768)	RGRGRRT[S]EEDTPKK	-	-
MTMR14	Myotubularin-related protein 14	Q8NCE2	-	-1.482	-	MGSpSPLEVPKPR	S530-p	-	S(0.849)	NFFRMGS[S]PLEVPKP	-	-
ZDHHC8	Probable palmitoyltransferase ZDHHC8	Q9ULC8	-	-1.48	-	QGLPpSPPGTPHSPSYAGPK	S675-p	-	S(0.994)	PARQGLP[S]PPGTPHS	-	-
PUS7	Pseudouridylate synthase 7 homolog	Q96PZ0	-	-1.477	-	LpSECSLTK	S36-p	-	S(1)	ETKKQKL[S]ECSLTKG	-	-
TOB2	Protein Tob2	Q14106	-	-1.473	-	pSPTNSLLK	S222-p	-	S(0.972)	QQPRMAR[S]PTNSLLK	-	-
CLASP1	CLIP-associating protein 1	Q7Z460	-	-1.471	-	RQSpSGSATNVASTPDNR	S647-p	-	S(0.433)	IRTRRQS[S]GSATNVA	-	-
MTMR14	Myotubularin-related protein 14	Q8NCE2	-	-1.471	-	MGpSSPLEVPKPR	S529-p	-	S(0.904)	DNFFRMG[S]SPLEVPK	-	-
IRS1	Insulin receptor substrate 1	P35568	-	-1.466	-	ApSPPESDGFSDVRK	S3-p	-	S(1)	_____MA[S]PPESDGF	-	-
CSNK2A2	Casein kinase II subunit alpha'	P19784	-	-1.462	-	VYAEVNpSLR	S18-p	-	S(1)	RVYAEVN[S]LRSREYW	-	-
GPRIN1	G protein-regulated inducer of neurite outgrowth 1	Q7Z2K8	-	-1.461	-	pSPSGAGEGASCSDGPR	S73-p	-	S(0.971)	GMESRHR[S]PSGAGEG	-	-
CLASP2	CLIP-associating protein 2	O75122	-	-1.456	-	LSSpSVSAMR	S585-p	-	S(0.822)	QSSRLSS[S]VSAMRVL	-	-
VPS13D	Vacuolar protein sorting-associated protein 13D	Q5THJ4	-	-1.453	-	NSpSSESAIVPK	S2435-p	-	S(0.555)	PSRHRNS[S]SESAIVP	-	-
RBM14	RNA-binding protein 14	Q96PK6	-	-1.448	-	LpSESQLSFR	S618-p	-	S(0.5)	LSDYRRL[S]ESQLSFR	-	-
VPS13D	Vacuolar protein sorting-associated protein 13D	Q5THJ4	-	-1.443	-	NpSSSESAIVPK	S2434-p	-	S(0.454)	TPSRHRN[S]SSESAIV	-	-
CRY1	Cryptochrome-1	Q16526	-	-1.433	-	RPpSQEEDTQSIGPK	S568-p	-	S(0.999)	LSGGKRP[S]QEEDTQS	-	-
SERBP1	Plasminogen activator inhibitor 1 RNA-binding protein	Q8NC51	-	-1.43	-	EFDRHpSGSDR	S197-p	-	S(0.989)	KREFDRH[S]GSDRSSF	-	-
BIRC6	Baculoviral IAP repeat-containing protein 6	Q9NR09	-	-1.429	-	GSSpSLDR	S2222-p	-	S(0.866)	RSSKGSS[S]LDRLYSR	-	-
SAMD4A	Protein Smaug homolog 1	Q9UPU9	-	-1.429	-	GFGQSNpSLPTAGSVGGGMGR	S580-p	-	S(0.889)	RGFGQSN[S]LPTAGSV	-	-
YLPM1	YLP motif-containing protein 1	P49750	-	-1.428	-	EKVPGGLQGpSQDR	S1100-p	-	S(1)	VPGGLQG[S]QDRGAAG	-	-
TSC22D2	TSC22 domain family protein 2	O75157	-	-1.421	-	LDHGpSGEPYRR	S171-p	-	S(1)	VIKLDHG[S]GEPYRRG	-	-
USP32	Ubiquitin carboxyl-terminal hydrolase 32	Q8NFA0	-	-1.416	-	LSSSKENLDApSKENGAGQICELADALSR	S1430-p	-	S(0.697)	SKENLDA[S]KENGAGQ	-	-
CXorf67	Uncharacterized protein CXorf67	Q86X51	-	-1.413	-	ASpSPSPPGR	S410-p	-	S(0.927)	AVRMRAS[S]PSPPGRF	-	-
RBMX	RNA-binding motif protein, X chromosome	P38159	-	-1.406	-	VEQATKPpSFESGR	S88-p	-	S(0.998)	VEQATKP[S]FESGRRG	-	-
MTCL1	Microtubule cross-linking factor 1	Q9Y4B5	-	-1.406	-	LKESpSLK	S481-p	-	S(0.877)	LERLKES[S]LKRRSTR	-	-
APTX	Aprataxin	Q7Z2E3	-	-1.404	-	SGNpSDSIER	S135-p	-	S(0.844)	KRKRSGN[S]DSIERDA	-	-
FHL2	Four and a half LIM domains protein 2	Q14192	-	-1.402	-	YIpSFEER	S238-p	-	S(1)	LGGTKYI[S]FEERQWH	-	-
SRRM2	Serine/arginine repetitive matrix protein 2	Q9UQ35	-	-1.398	-	SpSPELTR	S1694-p	-	S(0.62)	RRRSSRS[S]PELTRKA	-	-
KIAA1217	Sickle tail protein homolog	Q5T5P2	-	-1.384	-	APPPLSFSpSSPPSPASSVSLNQGAK	S1895-p	-	S(0.545)	PPPLSFS[S]SPPSPAS	-	-
BUD13	BUD13 homolog	Q9BRD0	-	-1.384	-	HDpSPDPSPPR	S197-p	-	S(1)	PRRARHD[S]PDPSPPR	-	-
FBXO42	F-box only protein 42	Q6P3S6	-	-1.381	-	EGSLpSPAR	S429-p	-	S(1)	GSREGSL[S]PARGDGS	-	-
ATP2B1	Plasma membrane calcium-transporting ATPase 1	P20020	-	-1.379	-	NSpSPPPSPNK	S1216-p	-	S(0.911)	APTKRNS[S]PPPSPNK	-	-
PRDM2	PR domain zinc finger protein 2	Q13029	-	-1.355	-	KPpSQTLQPSEDLADGK	S421-p	-	S(0.832)	AGLKRKP[S]QTLQPSE	-	-
STK10	Serine/threonine-protein kinase 10	O94804	-	-1.332	-	ApSQSRPNSSALETLGGEK	S448-p	-	S(0.287)	ANRSQKA[S]QSRPNSS	-	-
