# Supplementary material for: Chemo-Phosphoproteomic Profiling with ATR Inhibitors Berzosertib and Gartisertib Uncovers New Biomarkers and DNA Damage Response Regulators
Source: Mol Cell Proteomics. 2024 Jun 15;23(8):100802. doi: 10.1016/j.mcpro.2024.100802 (PMC11338954; doi:10.1016/j.mcpro.2024.100802)
Supplement: Table S7 [file mmc7.xlsx]

## Sheet: Table_S7
Peptide Number	Inhibitor	Uniprot accession number of leading razor protein	Gene	Gene synonyms	Protein name	Peptide sequence with modifications	Probabilities of phosphorylation sites [If peptide intensities were averaged, all unique peptides are listed (separated by semicolon)]	Precursor m/z	Precursor charge	Position of phosphorylated amino acid within protein (isoform specific)	PTM Score probability	Phosphrylation site called by MaxQuant	PTM Score probability ≥ 75%	PTM Score probability ≥ 99.4%	SQ/TQ motif	SRXXS motif	Sequence Window	adj.P.Val	logFC	Fold change	Number of phosphorylation sites	Fraction peptide was identified in	MS/MS scan number	Protein implicated in DNA damage repair	Protein implicated in DNA replication	VSN transformed TMT reporter intensity corrected 0	VSN transformed TMT reporter intensity corrected 1	VSN transformed TMT reporter intensity corrected 2	VSN transformed TMT reporter intensity corrected 3	VSN transformed TMT reporter intensity corrected 4	VSN transformed TMT reporter intensity corrected 5	VSN transformed TMT reporter intensity corrected 6	VSN transformed TMT reporter intensity corrected 7	VSN transformed TMT reporter intensity corrected 8	VSN transformed TMT reporter intensity corrected 9	p-value	Isoform-specific peptide?	Phosphorylation site listed in PhosphoSite Plus?	Protein is kinase?	Protein is E3?	Protein is DUB?	Protein is ATR interactor?	Protein is phosphorylated by ATR?	Indicated site phosphorylated by ATR?	Protein is phosphorylated by CHK1?	Indicated site is phosphorylated by CHK1?	Protein is phosphorylated by CHK2?	Inidcated site is phosphorylated by CHK2?	Protein is phosphorylated by ATM?
218005	M4344	Q9NY61	AATF	AATF CHE1 DED HSPC277	Protein AATF	_VIDRFDEGEDGEGDFLVVGpSIRK_	VIDRFDEGEDGEGDFLVVGS(1)IRK	658.813	4	S55-p	S(1)	TRUE	TRUE	TRUE	FALSE	FALSE	GDFLVVGSIRKLASA	0.0446527	0.749041	1.681	1	3	37411	TRUE	FALSE	14.1727	13.8039	14.1788	13.2719	14.1957	14.8349	14.6485	14.7131	14.6263	14.5456	0.00181113	FALSE	TRUE	FALSE	FALSE	FALSE	FALSE	FALSE	FALSE	FALSE	FALSE	FALSE	FALSE	FALSE
218006	M6620	Q9NY61	AATF	AATF CHE1 DED HSPC277	Protein AATF	_VIDRFDEGEDGEGDFLVVGpSIRK_	VIDRFDEGEDGEGDFLVVGS(1)IRK	658.812721;658.812721	4;4	S55-p	S(1)	TRUE	TRUE	TRUE	FALSE	FALSE	GDFLVVGSIRKLASA	0.00132554	0.952394	1.935	1	2	38880;38893	TRUE	FALSE	15.6595	15.6165	15.6435	15.6037	15.2775	14.7047	14.5656	14.4766	14.7464	14.5454	7.66e-06	FALSE	TRUE	FALSE	FALSE	FALSE	FALSE	FALSE	FALSE	FALSE	FALSE	FALSE	FALSE	FALSE
125347	M6620	Q9H2P0	ADNP	ADNP ADNP1 KIAA0784	Activity-dependent neuroprotector homeobox protein	_LN(de)QpSPSLAPVK_	LNQS(0.843)PS(0.157)LAPVK;LNQS(0.879)PS(0.121)LAPVK;LNQS(0.882)PS(0.118)LAPVK	412.207483;412.207483;412.207483	3;3;3	S709-p	S(0.843)	TRUE	TRUE	FALSE	FALSE	FALSE	APSRLNQSPSLAPVK	0.00332648	0.784337	1.722	1	6	36195;36292;36181	FALSE	FALSE	14.595	14.4862	14.6635	14.4652	14.506	13.7191	13.5379	13.7082	13.8912	13.9378	3.75e-05	FALSE	TRUE	FALSE	FALSE	FALSE	FALSE	FALSE	FALSE	FALSE	FALSE	FALSE	FALSE	FALSE
125350	M4344	Q9H2P0	ADNP	ADNP ADNP1 KIAA0784	Activity-dependent neuroprotector homeobox protein	_LNQpSPSLAPVK_	LNQS(0.84)PS(0.16)LAPVK;LNQS(0.954)PS(0.046)LAPVK;LNQS(0.8)PS(0.2)LAPVK	411.879478;411.879478;411.879478	3;3;3	S709-p	S(0.84)	TRUE	TRUE	FALSE	FALSE	FALSE	APSRLNQSPSLAPVK	0.0439716	0.738026	1.668	1	11	44073;44223;43914	FALSE	FALSE	15.5905	15.3485	15.3529	14.5937	15.4773	15.983	16.0609	16.0599	15.8519	16.0973	0.00176625	FALSE	TRUE	FALSE	FALSE	FALSE	FALSE	FALSE	FALSE	FALSE	FALSE	FALSE	FALSE	FALSE
125353	M6620	Q9H2P0	ADNP	ADNP ADNP1 KIAA0784	Activity-dependent neuroprotector homeobox protein	_LNQpSPSLAPVK_	LNQS(0.985)PS(0.015)LAPVK;LNQS(0.669)PS(0.331)LAPVK;LNQS(0.908)PS(0.092)LAPVK	411.879478;411.879478;411.879478	3;3;3	S709-p	S(0.985)	TRUE	TRUE	FALSE	FALSE	FALSE	APSRLNQSPSLAPVK	0.0103123	0.731951	1.661	1	10	36266;36199;35779	FALSE	FALSE	16.1995	16.1221	16.1716	16.2727	16.2294	15.3147	15.1147	15.6236	15.5582	15.7245	0.000223443	FALSE	TRUE	FALSE	FALSE	FALSE	FALSE	FALSE	FALSE	FALSE	FALSE	FALSE	FALSE	FALSE
125357	M4344	Q9H2P0	ADNP	ADNP ADNP1 KIAA0784	Activity-dependent neuroprotector homeobox protein	_LN(de)QpSPSLAPVKR_	LNQS(0.949)PS(0.051)LAPVKR;LNQS(0.717)PS(0.283)LAPVKR	464.241186;464.241186	3;3	S709-p	S(0.949)	TRUE	TRUE	FALSE	FALSE	FALSE	APSRLNQSPSLAPVK	0.0162488	0.654777	1.574	1	9	27509;28376	FALSE	FALSE	15.1072	15.3907	15.39	14.8774	15.1957	15.8342	15.9203	15.8264	15.6746	15.9794	0.000407345	FALSE	TRUE	FALSE	FALSE	FALSE	FALSE	FALSE	FALSE	FALSE	FALSE	FALSE	FALSE	FALSE
125359	M4344	Q9H2P0	ADNP	ADNP ADNP1 KIAA0784	Activity-dependent neuroprotector homeobox protein	_LN(de)QpSPSLAPVKR_	LNQS(0.964)PS(0.036)LAPVKR;LNQS(0.947)PS(0.053)LAPVKR;LNQS(0.963)PS(0.037)LAPVKR	464.241186;464.241186;464.241186	3;3;3	S709-p	S(0.964)	TRUE	TRUE	FALSE	FALSE	FALSE	APSRLNQSPSLAPVK	0.0198367	0.514548	1.429	1	10	28773;28382;28675	FALSE	FALSE	15.2563	15.3648	15.3235	15.1832	15.2162	15.705	15.8425	15.7209	15.6808	15.9676	0.000553498	FALSE	TRUE	FALSE	FALSE	FALSE	FALSE	FALSE	FALSE	FALSE	FALSE	FALSE	FALSE	FALSE
125365	M6620	Q9H2P0	ADNP	ADNP ADNP1 KIAA0784	Activity-dependent neuroprotector homeobox protein	_LN(de)QpSPSLAPVKR_	LNQS(0.68)PS(0.32)LAPVKR;LNQS(0.806)PS(0.194)LAPVKR;LNQS(0.965)PS(0.035)LAPVKR;LNQS(0.977)PS(0.023)LAPVKR	464.241186;464.241186;464.241186;464.241186	3;3;3;3	S709-p	S(0.68)	TRUE	FALSE	FALSE	FALSE	FALSE	APSRLNQSPSLAPVK	0.027663	0.493975	1.408	1	9	28551;28762;28970;28687	FALSE	FALSE	16.874	16.906	16.9186	16.9192	16.8326	16.3332	16.2107	16.5142	16.411	16.5115	0.000961189	FALSE	TRUE	FALSE	FALSE	FALSE	FALSE	FALSE	FALSE	FALSE	FALSE	FALSE	FALSE	FALSE
125369	M4344	Q9H2P0	ADNP	ADNP ADNP1 KIAA0784	Activity-dependent neuroprotector homeobox protein	_LNQpSPSLAPVKR_	LNQS(0.997)PS(0.003)LAPVKR	463.913	3	S709-p	S(0.997)	TRUE	TRUE	TRUE	FALSE	FALSE	APSRLNQSPSLAPVK	0.0153059	0.580633	1.496	1	13	26402	FALSE	FALSE	17.7856	17.6516	17.7359	17.4882	17.6808	18.3077	18.1501	18.2679	18.0816	18.438	0.000373337	FALSE	TRUE	FALSE	FALSE	FALSE	FALSE	FALSE	FALSE	FALSE	FALSE	FALSE	FALSE	FALSE
125370	M6620	Q9H2P0	ADNP	ADNP ADNP1 KIAA0784	Activity-dependent neuroprotector homeobox protein	_LNQpSPSLAPVKR_	LNQS(0.979)PS(0.021)LAPVKR;LNQS(0.984)PS(0.016)LAPVKR;LNQS(0.999)PS(0.001)LAPVKR	463.913181;463.913181;463.913181	3;3;3	S709-p	S(0.979)	TRUE	TRUE	FALSE	FALSE	FALSE	APSRLNQSPSLAPVK	0.0233591	0.525703	1.44	1	13	27207;27273;27033	FALSE	FALSE	17.5773	17.596	17.6093	17.7355	17.608	17.1906	16.8678	17.0882	17.1343	17.2166	0.000747047	FALSE	TRUE	FALSE	FALSE	FALSE	FALSE	FALSE	FALSE	FALSE	FALSE	FALSE	FALSE	FALSE
223732	M4344	Q09666	AHNAK	AHNAK PM227	Neuroblast differentiation-associated protein AHNAK	_VQpTPEVDVK_	VQT(1)PEVDVK	547.760104;547.760104;547.760104	2;2;2	T3366-p	T(1)	TRUE	TRUE	TRUE	FALSE	FALSE	FSGSKVQTPEVDVKG	0.0225209	1.02367	2.033	1	18	29254;29349;29247	FALSE	FALSE	16.0427	15.7676	15.4226	14.8998	15.9284	16.9643	16.5249	16.3595	16.6047	16.7262	0.000661687	FALSE	TRUE	FALSE	FALSE	FALSE	FALSE	FALSE	FALSE	FALSE	FALSE	FALSE	FALSE	FALSE
223735	M6620	Q09666	AHNAK	AHNAK PM227	Neuroblast differentiation-associated protein AHNAK	_VQpTPEVDVK_	VQT(1)PEVDVK	547.760104;547.760104;547.760104	2;2;2	T3366-p	T(1)	TRUE	TRUE	TRUE	FALSE	FALSE	FSGSKVQTPEVDVKG	0.0304653	1.09275	2.133	1	17	30477;30821;30693	FALSE	FALSE	17.6962	16.9591	16.6705	17.3932	16.8288	16.4076	15.2449	16.2162	16.0642	16.1511	0.00111704	FALSE	TRUE	FALSE	FALSE	FALSE	FALSE	FALSE	FALSE	FALSE	FALSE	FALSE	FALSE	FALSE
223738	M6620	Q09666	AHNAK	AHNAK PM227	Neuroblast differentiation-associated protein AHNAK	_VQpTPEVDVK_	VQT(1)PEVDVK	547.760104;547.760104;547.760104	2;2;2	T3366-p	T(1)	TRUE	TRUE	TRUE	FALSE	FALSE	FSGSKVQTPEVDVKG	0.0166794	1.16396	2.241	1	18	30777;31180;31068	FALSE	FALSE	17.6408	16.4099	16.6925	16.9492	16.6692	15.8661	15.2055	15.6173	16.1261	15.7267	0.000458537	FALSE	TRUE	FALSE	FALSE	FALSE	FALSE	FALSE	FALSE	FALSE	FALSE	FALSE	FALSE	FALSE
8870	M4344	Q86XL3	ANKLE2	ANKLE2 KIAA0692 LEM4	Ankyrin repeat and LEM domain-containing protein 2	_AFAGPLpSPAK_	AFAGPLS(1)PAK	346.839	3	S528-p	S(1)	TRUE	TRUE	TRUE	FALSE	FALSE	RAFAGPLSPAKAEDF	0.0449705	0.979557	1.972	1	13	35153	FALSE	FALSE	13.0927	13.7627	13.5043	12.5375	13.9587	14.3329	14.4236	14.1814	14.3667	14.4491	0.00183372	FALSE	TRUE	FALSE	FALSE	FALSE	FALSE	FALSE	FALSE	FALSE	FALSE	FALSE	FALSE	FALSE
8871	M6620	Q86XL3	ANKLE2	ANKLE2 KIAA0692 LEM4	Ankyrin repeat and LEM domain-containing protein 2	_AFAGPLpSPAK_	AFAGPLS(1)PAK	519.754625;519.754625;519.754625	2;2;2	S528-p	S(1)	TRUE	TRUE	TRUE	FALSE	FALSE	RAFAGPLSPAKAEDF	0.00309058	0.781016	1.718	1	12	36648;36774;36898	FALSE	FALSE	15.2895	15.3371	15.3674	15.3565	15.0079	14.5249	14.4712	14.4432	14.3995	14.6147	3.4e-05	FALSE	TRUE	FALSE	FALSE	FALSE	FALSE	FALSE	FALSE	FALSE	FALSE	FALSE	FALSE	FALSE
8874	M6620	Q86XL3	ANKLE2	ANKLE2 KIAA0692 LEM4	Ankyrin repeat and LEM domain-containing protein 2	_AFAGPLpSPAK_	AFAGPLS(1)PAK	519.754625;519.754625	2;2	S528-p	S(1)	TRUE	TRUE	TRUE	FALSE	FALSE	RAFAGPLSPAKAEDF	0.00135999	0.91844	1.89	1	13	36768;36552	FALSE	FALSE	16.3152	16.1142	16.2514	16.0312	15.933	15.191	15.1559	15.3021	15.2945	15.1092	8.1e-06	FALSE	TRUE	FALSE	FALSE	FALSE	FALSE	FALSE	FALSE	FALSE	FALSE	FALSE	FALSE	FALSE
8877	M6620	Q86XL3	ANKLE2	ANKLE2 KIAA0692 LEM4	Ankyrin repeat and LEM domain-containing protein 2	_AFAGPLpSPAKAEDFR_	AFAGPLS(1)PAKAEDFR	552.9309;552.9309;552.9309	3;3;3	S528-p	S(1)	TRUE	TRUE	TRUE	FALSE	FALSE	RAFAGPLSPAKAEDF	0.0076876	0.832899	1.781	1	9	38551;38561;38484	FALSE	FALSE	16.6387	16.6236	16.4148	16.4433	16.0626	15.6162	15.889	15.623	15.4217	15.4687	0.000142062	FALSE	TRUE	FALSE	FALSE	FALSE	FALSE	FALSE	FALSE	FALSE	FALSE	FALSE	FALSE	FALSE
8883	M6620	Q86XL3	ANKLE2	ANKLE2 KIAA0692 LEM4	Ankyrin repeat and LEM domain-containing protein 2	_AFAGPLpSPAKAEDFRK_	AFAGPLS(1)PAKAEDFRK	446.973735;446.973735;595.629221	4;4;3	S528-p	S(1)	TRUE	TRUE	TRUE	FALSE	FALSE	RAFAGPLSPAKAEDF	0.0150008	0.903613	1.871	1	14	35366;35623;35628	FALSE	FALSE	16.0343	15.549	15.6096	15.858	15.6395	14.9427	14.2153	15.0634	14.8933	15.0577	0.000393358	FALSE	TRUE	FALSE	FALSE	FALSE	FALSE	FALSE	FALSE	FALSE	FALSE	FALSE	FALSE	FALSE
38358	M4344	Q9NQW6	ANLN	ANLN	Anillin	_DKSTpTPGGTGIKPFLER_	DKS(0.179)T(0.144)T(0.671)PGGT(0.006)GIKPFLER	471.737	4	T364-p	T(0.671)	TRUE	FALSE	FALSE	FALSE	FALSE	QSKDKSTTPGGTGIK	0.0144351	0.819111	1.764	1	13	31734	FALSE	FALSE	14.7217	14.9182	14.8429	14.5153	14.4437	15.9115	15.3262	15.2663	15.3527	15.6806	0.000344984	FALSE	TRUE	FALSE	FALSE	FALSE	FALSE	FALSE	FALSE	FALSE	FALSE	FALSE	FALSE	FALSE
38359	M6620	Q9NQW6	ANLN	ANLN	Anillin	_DKSTpTPGGTGIKPFLER_	DKS(0.012)T(0.044)T(0.939)PGGT(0.005)GIKPFLER;DKS(0.02)T(0.069)T(0.901)PGGT(0.01)GIKPFLER;DKS(0.001)T(0.006)T(0.993)PGGTGIKPFLER	471.737025;628.646941;471.737025	4;3;4	T364-p	T(0.939)	TRUE	TRUE	FALSE	FALSE	FALSE	QSKDKSTTPGGTGIK	0.0262703	0.924164	1.898	1	12	31187;31247;31371	FALSE	FALSE	16.5896	16.3174	16.2589	16.6149	16.0164	16.0168	14.9177	15.477	15.5773	15.1876	0.00089143	FALSE	TRUE	FALSE	FALSE	FALSE	FALSE	FALSE	FALSE	FALSE	FALSE	FALSE	FALSE	FALSE
123336	M4344	Q4LE39	ARID4B	ARID4B BRCAA1 RBBP1L1 RBP1L1 SAP180	AT-rich interactive domain-containing protein 4B	_LLNNpSDER_	LLNNS(1)DER	520.724053;520.724053;520.724053	2;2;2	S912-p	S(1)	TRUE	TRUE	TRUE	FALSE	FALSE	RIKLLNNSDERLQNS	0.00813468	0.769525	1.705	1	20	21439;21181;21074	FALSE	FALSE	15.3199	15.0226	14.8294	14.9348	14.9488	15.9675	15.7143	15.5725	15.6558	15.9928	0.000156249	FALSE	TRUE	FALSE	FALSE	FALSE	FALSE	FALSE	FALSE	FALSE	FALSE	FALSE	FALSE	FALSE
123339	M6620	Q4LE39	ARID4B	ARID4B BRCAA1 RBBP1L1 RBP1L1 SAP180	AT-rich interactive domain-containing protein 4B	_LLNNpSDER_	LLNNS(1)DER	520.724053;520.724053;520.724053	2;2;2	S912-p	S(1)	TRUE	TRUE	TRUE	FALSE	FALSE	RIKLLNNSDERLQNS	0.000999677	1.09122	2.131	1	19	24067;24319;23959	FALSE	FALSE	17.4546	17.4883	17.31	17.3124	16.9035	16.2088	16.3321	16.1597	16.1605	16.1517	4.83e-06	FALSE	TRUE	FALSE	FALSE	FALSE	FALSE	FALSE	FALSE	FALSE	FALSE	FALSE	FALSE	FALSE
218525	M4344	Q76L83	ASXL2	ASXL2 ASXH2 KIAA1685	Putative Polycomb group protein ASXL2	_VISPpSQK_	VIS(0.282)PS(0.718)QK	419.707	2	S158-p	S(0.718)	TRUE	FALSE	FALSE	TRUE	FALSE	AGKVISPSQKHSKKA	0.0492373	0.846839	1.799	1	9	24217	FALSE	FALSE	18.0316	17.8465	17.9878	16.924	18.0989	18.7114	18.6683	18.4868	18.5511	18.7053	0.00209414	FALSE	FALSE	FALSE	FALSE	FALSE	FALSE	FALSE	FALSE	FALSE	FALSE	FALSE	FALSE	FALSE
218526	M4344	Q76L83	ASXL2	ASXL2 ASXH2 KIAA1685	Putative Polycomb group protein ASXL2	_VIpSPSQK_	VIS(0.906)PS(0.094)QK	419.707	2	S156-p	S(0.906)	TRUE	TRUE	FALSE	FALSE	FALSE	IPAGKVISPSQKHSK	0.0318328	0.875959	1.835	1	9	23432	FALSE	FALSE	15.8825	15.5998	15.6187	14.7541	15.6975	16.4046	16.4833	16.1723	16.3212	16.5509	0.00108963	FALSE	TRUE	FALSE	FALSE	FALSE	FALSE	FALSE	FALSE	FALSE	FALSE	FALSE	FALSE	FALSE
218527	M6620	Q76L83	ASXL2	ASXL2 ASXH2 KIAA1685	Putative Polycomb group protein ASXL2	_VIpSPSQK_	VIS(0.732)PS(0.268)QK	419.707	2	S156-p	S(0.732)	TRUE	FALSE	FALSE	FALSE	FALSE	IPAGKVISPSQKHSK	0.00407189	0.727926	1.656	1	9	24713	FALSE	FALSE	17.776	17.787	17.5698	17.6541	17.4449	16.9907	16.82	16.9583	16.9237	16.8994	5.26e-05	FALSE	TRUE	FALSE	FALSE	FALSE	FALSE	FALSE	FALSE	FALSE	FALSE	FALSE	FALSE	FALSE
218528	M6620	Q76L83	ASXL2	ASXL2 ASXH2 KIAA1685	Putative Polycomb group protein ASXL2	_VISPpSQK_	VIS(0.265)PS(0.735)QK;VIS(0.202)PS(0.798)QK	419.707144;419.707144	2;2	S158-p	S(0.735)	TRUE	FALSE	FALSE	TRUE	FALSE	AGKVISPSQKHSKKA	0.00220999	0.77953	1.717	1	9	25005;24659	FALSE	FALSE	18.1445	18.0563	17.9849	18.0586	17.8363	17.3429	17.1521	17.2494	17.2249	17.2137	1.99e-05	FALSE	FALSE	FALSE	FALSE	FALSE	FALSE	FALSE	FALSE	FALSE	FALSE	FALSE	FALSE	FALSE
63303	M4344	P54132	BLM	BLM RECQ2 RECQL3	Bloom syndrome protein	_EVVCTTQNpTPTVK_	EVVCTTQNT(0.998)PT(0.002)VK;EVVCTTQNT(0.989)PT(0.011)VK;EVVCTTQNT(0.983)PT(0.017)VK	519.572384;519.572384;519.572384	3;3;3	T125-p	T(0.998)	TRUE	TRUE	TRUE	FALSE	FALSE	VVCTTQNTPTVKKSR	0.0129608	1.03694	2.052	1	20	25284;25175;25087	TRUE	TRUE	14.4745	14.3593	14.1815	13.5195	14.5041	15.5621	15.1566	15.3468	14.9843	15.1738	0.000296178	FALSE	TRUE	FALSE	FALSE	FALSE	TRUE	FALSE	FALSE	FALSE	FALSE	FALSE	FALSE	FALSE
63307	M6620	P54132	BLM	BLM RECQ2 RECQL3	Bloom syndrome protein	_EVVCTTQNpTPTVK_	EVVCTTQNT(0.998)PT(0.002)VK;EVVCTTQNT(0.999)PT(0.001)VK	519.572384;519.572384;519.572384	3;3;3	T125-p	T(0.998)	TRUE	TRUE	TRUE	FALSE	FALSE	VVCTTQNTPTVKKSR	0.000572536	1.15912	2.233	1	20	25532;25506;25336	TRUE	TRUE	14.9235	14.8347	14.8718	14.8678	14.5425	13.8052	13.6428	13.4104	13.8267	13.5596	2.05e-06	FALSE	TRUE	FALSE	FALSE	FALSE	TRUE	FALSE	FALSE	FALSE	FALSE	FALSE	FALSE	FALSE
8907	M4344	Q14692	BMS1	BMS1 BMS1L KIAA0187	Ribosome biogenesis protein BMS1 homolog	_AFAVQpSAVR_	AFAVQS(1)AVR	514.749874;514.749874;514.749874	2;2;2	S49-p	S(1)	TRUE	TRUE	TRUE	FALSE	FALSE	PKAFAVQSAVRMARS	0.0317082	0.911596	1.881	1	8	30385;29939;30517	FALSE	FALSE	15.4205	14.9237	14.9799	14.2386	15.0476	16.1919	15.8385	15.6884	15.6032	15.8462	0.00108103	FALSE	TRUE	FALSE	FALSE	FALSE	FALSE	FALSE	FALSE	FALSE	FALSE	FALSE	FALSE	FALSE
8910	M6620	Q14692	BMS1	BMS1 BMS1L KIAA0187	Ribosome biogenesis protein BMS1 homolog	_AFAVQpSAVR_	AFAVQS(1)AVR	514.749874;514.749874;514.749874	2;2;2	S49-p	S(1)	TRUE	TRUE	TRUE	FALSE	FALSE	PKAFAVQSAVRMARS	0.00094902	1.24945	2.378	1	7	28408;28377;28589	FALSE	FALSE	17.123	17.2457	17.1896	17.222	16.6356	15.7674	16.094	15.5893	15.8877	15.8302	4.48e-06	FALSE	TRUE	FALSE	FALSE	FALSE	FALSE	FALSE	FALSE	FALSE	FALSE	FALSE	FALSE	FALSE
26663	M4344	Q8N9M1	C19orf47	C19orf47	Uncharacterized protein C19orf47	_ApSPQPALTVK_	AS(1)PQPALTVK	546.278464;546.278464	2;2	S306-p	S(1)	TRUE	TRUE	TRUE	FALSE	FALSE	GRGPAKASPQPALTV	0.0320876	0.685334	1.608	1	5	28700;29061	FALSE	FALSE	14.7436	14.8175	14.3873	14.0967	14.5	15.3498	15.3564	15.1163	14.9774	15.1719	0.00110088	FALSE	TRUE	FALSE	FALSE	FALSE	FALSE	FALSE	FALSE	FALSE	FALSE	FALSE	FALSE	FALSE
26666	M4344	Q8N9M1	C19orf47	C19orf47	Uncharacterized protein C19orf47	_ApSPQPALTVK_	AS(1)PQPALTVK;AS(0.997)PQPALT(0.003)VK	546.278464;546.278464;546.278464	2;2;2	S306-p	S(1)	TRUE	TRUE	TRUE	FALSE	FALSE	GRGPAKASPQPALTV	0.0132568	0.727822	1.656	1	6	27748;27713;27617	FALSE	FALSE	14.5369	14.6848	14.5939	14.0382	14.5592	15.2433	15.3376	15.2092	15.0303	15.2318	0.000307025	FALSE	TRUE	FALSE	FALSE	FALSE	FALSE	FALSE	FALSE	FALSE	FALSE	FALSE	FALSE	FALSE
26669	M6620	Q8N9M1	C19orf47	C19orf47	Uncharacterized protein C19orf47	_ApSPQPALTVK_	AS(0.999)PQPALT(0.001)VK;AS(1)PQPALTVK	546.278464;546.278464;546.278464	2;2;2	S306-p	S(0.999)	TRUE	TRUE	TRUE	FALSE	FALSE	GRGPAKASPQPALTV	0.0089619	0.876422	1.836	1	5	28691;28899;28967	FALSE	FALSE	16.9055	16.953	16.7938	16.7163	16.4509	15.7452	16.3696	15.7429	15.7221	15.8575	0.000180772	FALSE	TRUE	FALSE	FALSE	FALSE	FALSE	FALSE	FALSE	FALSE	FALSE	FALSE	FALSE	FALSE
6864	M6620	Q05682	CALD1	CALD1 CAD CDM	Caldesmon	_AEFLN(de)KpSVQK_	AEFLNKS(1)VQK	415.535599;415.535599;415.535599	3;3;3	S656-p	S(1)	TRUE	TRUE	TRUE	FALSE	FALSE	RAEFLNKSVQKSSGV	0.00988691	0.98764	1.983	1	13	32981;33025;32763	FALSE	FALSE	15.7698	15.2782	15.2063	15.4716	15.0936	14.6051	13.8513	14.6422	14.3355	14.4471	0.000209402	FALSE	TRUE	FALSE	FALSE	FALSE	FALSE	FALSE	FALSE	FALSE	FALSE	FALSE	FALSE	FALSE
6870	M4344	Q05682	CALD1	CALD1 CAD CDM	Caldesmon	_AEFLNKpSVQK_	AEFLNKS(1)VQK	415.207594;415.207594;415.207594	3;3;3	S656-p	S(1)	TRUE	TRUE	TRUE	FALSE	FALSE	RAEFLNKSVQKSSGV	0.00591484	0.878721	1.839	1	15	31216;31013;31100	FALSE	FALSE	18.203	18.0788	17.9297	17.6959	18.131	19.0807	18.7359	18.7147	18.7149	19.1858	9.94e-05	FALSE	TRUE	FALSE	FALSE	FALSE	FALSE	FALSE	FALSE	FALSE	FALSE	FALSE	FALSE	FALSE
6874	M6620	Q05682	CALD1	CALD1 CAD CDM	Caldesmon	_AEFLNKpSVQK_	AEFLNKS(1)VQK	311.657515;415.207594;415.207594;311.657515;311.657515;415.207594	4;3;3;4;4;3	S656-p	S(1)	TRUE	TRUE	TRUE	FALSE	FALSE	RAEFLNKSVQKSSGV	0.00812678	1.27844	2.426	1	15	32421;32427;32582;32378;32106;32135	FALSE	FALSE	18.465	17.9875	18.0207	18.1676	17.5586	17.3282	16.159	17.0445	16.6808	16.5948	0.000157052	FALSE	TRUE	FALSE	FALSE	FALSE	FALSE	FALSE	FALSE	FALSE	FALSE	FALSE	FALSE	FALSE
79144	M4344	Q05682	CALD1	CALD1 CAD CDM	Caldesmon	_GNVFSpSPTAAGTPNK_	GNVFS(0.065)S(0.467)PT(0.467)AAGTPNK	509.899489;509.899489	3;3	S724-p	S(0.467)	TRUE	FALSE	FALSE	FALSE	FALSE	EKGNVFSSPTAAGTP	0.0284117	0.500254	1.414	1	9	30696;30841	FALSE	FALSE	14.5644	14.5714	14.5867	14.3899	14.6261	15.0357	14.8172	15.1001	15.1248	15.162	0.000942391	FALSE	TRUE	FALSE	FALSE	FALSE	FALSE	FALSE	FALSE	FALSE	FALSE	FALSE	FALSE	FALSE
79148	M6620	Q05682	CALD1	CALD1 CAD CDM	Caldesmon	_GNVFSSPpTAAGTPNK_	GNVFS(0.016)S(0.13)PT(0.853)AAGTPNK	509.899	3	T726-p	T(0.853)	TRUE	TRUE	FALSE	FALSE	FALSE	GNVFSSPTAAGTPNK	0.0187016	1.14548	2.212	1	8	31578	FALSE	FALSE	16.555	16.9937	16.7275	16.3772	16.0537	15.3942	16.1862	15.2646	15.0651	15.0697	0.000541928	FALSE	TRUE	FALSE	FALSE	FALSE	FALSE	FALSE	FALSE	FALSE	FALSE	FALSE	FALSE	FALSE
79149	M6620	Q05682	CALD1	CALD1 CAD CDM	Caldesmon	_GNVFSpSPTAAGTPNK_	GNVFS(0.065)S(0.467)PT(0.467)AAGTPNK;GNVFS(0.136)S(0.857)PT(0.008)AAGTPNK;GNVFS(0.242)S(0.733)PT(0.025)AAGT(0.001)PNK;GNVFS(0.115)S(0.699)PT(0.186)AAGTPNK	509.899489;764.345595;764.345595;509.899489	3;2;2;3	S724-p	S(0.467)	TRUE	FALSE	FALSE	FALSE	FALSE	EKGNVFSSPTAAGTP	0.00652909	1.11062	2.159	1	8	31716;31754;31454;31465	FALSE	FALSE	15.0925	15.4533	15.5123	15.1656	14.6766	14.069	14.4821	14.1795	13.7592	13.8575	0.000110245	FALSE	TRUE	FALSE	FALSE	FALSE	FALSE	FALSE	FALSE	FALSE	FALSE	FALSE	FALSE	FALSE
79157	M4344	Q05682	CALD1	CALD1 CAD CDM	Caldesmon	_GNVFSpSPTAAGpTPNKETAGLK_	GNVFS(0.005)S(0.995)PTAAGT(1)PNKETAGLK;GNVFS(0.096)S(0.902)PT(0.361)AAGT(0.641)PNKETAGLK	552.499987;736.330891	4;3	S724-p	S(0.995)	TRUE	TRUE	TRUE	FALSE	FALSE	EKGNVFSSPTAAGTP	0.0244683	0.923857	1.897	2	8	38728;39409	FALSE	FALSE	16.0426	15.945	15.6778	16.6184	15.9485	17.1095	16.7178	16.6419	16.9868	17.3956	0.000743486	FALSE	TRUE	FALSE	FALSE	FALSE	FALSE	FALSE	FALSE	FALSE	FALSE	FALSE	FALSE	FALSE
79158	M4344	Q05682	CALD1	CALD1 CAD CDM	Caldesmon	_GNVFSpSPpTAAGTPNKETAGLK_	GNVFS(0.148)S(0.853)PT(0.971)AAGT(0.027)PNKETAGLK	736.331	3	S724-p	S(0.853)	TRUE	TRUE	FALSE	FALSE	FALSE	EKGNVFSSPTAAGTP	0.02637	0.975424	1.966	2	8	38733	FALSE	FALSE	16.2874	16.1837	16.0044	17.0072	16.2146	17.3645	17.1271	16.9383	17.3496	17.7949	0.000826752	FALSE	TRUE	FALSE	FALSE	FALSE	FALSE	FALSE	FALSE	FALSE	FALSE	FALSE	FALSE	FALSE
79160	M6620	Q05682	CALD1	CALD1 CAD CDM	Caldesmon	_GNVFSpSPTAAGpTPNKETAGLK_	GNVFS(0.325)S(0.669)PT(0.007)AAGT(1)PNKETAGLK;GNVFS(0.109)S(0.873)PT(0.019)AAGT(0.999)PNKETAGLK	736.330891;736.330891	3;3	S724-p	S(0.669)	TRUE	FALSE	FALSE	FALSE	FALSE	EKGNVFSSPTAAGTP	0.0301923	0.959926	1.945	2	8	39077;39138	FALSE	FALSE	17.965	17.8112	17.8175	17.814	17.265	17.4782	16.2341	16.8372	16.6904	16.633	0.00110496	FALSE	TRUE	FALSE	FALSE	FALSE	FALSE	FALSE	FALSE	FALSE	FALSE	FALSE	FALSE	FALSE
79168	M6620	Q05682	CALD1	CALD1 CAD CDM	Caldesmon	_GN(de)VFSpSPTAAGTPNKETAGLK_	GNVFS(0.14)S(0.84)PT(0.02)AAGTPNKETAGLK	710.003	3	S724-p	S(0.84)	TRUE	TRUE	FALSE	FALSE	FALSE	EKGNVFSSPTAAGTP	0.00237435	1.12481	2.181	1	8	35334	FALSE	FALSE	14.6884	15.3356	15.2002	14.8696	14.6573	13.8724	13.5455	13.9708	13.8906	13.8478	2.18e-05	FALSE	TRUE	FALSE	FALSE	FALSE	FALSE	FALSE	FALSE	FALSE	FALSE	FALSE	FALSE	FALSE
79169	M6620	Q05682	CALD1	CALD1 CAD CDM	Caldesmon	_GN(de)VFSSPpTAAGTPNKETAGLK_	GNVFS(0.049)S(0.181)PT(0.749)AAGT(0.021)PNKETAGLK	710.003	3	T726-p	T(0.749)	TRUE	FALSE	FALSE	FALSE	FALSE	GNVFSSPTAAGTPNK	0.00373694	1.0428	2.06	1	8	35444	FALSE	FALSE	13.5081	13.9372	13.9818	13.4915	13.5526	12.5246	13.017	12.5321	12.3988	12.7848	4.52e-05	FALSE	TRUE	FALSE	FALSE	FALSE	FALSE	FALSE	FALSE	FALSE	FALSE	FALSE	FALSE	FALSE
79170	M6620	Q05682	CALD1	CALD1 CAD CDM	Caldesmon	_GN(de)VFSSPpTAAGTPNKETAGLK_	GNVFS(0.136)S(0.123)PT(0.376)AAGT(0.361)PNKET(0.003)AGLK	710.003	3	T726-p	T(0.376)	TRUE	FALSE	FALSE	FALSE	FALSE	GNVFSSPTAAGTPNK	0.0152399	0.789155	1.728	1	10	36675	FALSE	FALSE	14.0341	13.8693	14.0798	14.1481	13.8952	12.8398	13.6383	13.3907	13.018	13.1939	0.000403595	FALSE	TRUE	FALSE	FALSE	FALSE	FALSE	FALSE	FALSE	FALSE	FALSE	FALSE	FALSE	FALSE
79171	M6620	Q05682	CALD1	CALD1 CAD CDM	Caldesmon	_GNVFSpSPTAAGTPN(de)KETAGLK_	GNVFS(0.047)S(0.927)PT(0.026)AAGTPNKETAGLK	710.003	3	S724-p	S(0.927)	TRUE	TRUE	FALSE	FALSE	FALSE	EKGNVFSSPTAAGTP	0.000239537	1.32192	2.5	1	10	36451	FALSE	FALSE	15.8344	15.8844	16.0737	15.6554	15.6023	14.5409	14.4321	14.6416	14.5052	14.3208	4.68e-07	FALSE	TRUE	FALSE	FALSE	FALSE	FALSE	FALSE	FALSE	FALSE	FALSE	FALSE	FALSE	FALSE
79172	M6620	Q05682	CALD1	CALD1 CAD CDM	Caldesmon	_GNVFSSPpTAAGTPN(de)KETAGLK_	GNVFS(0.025)S(0.121)PT(0.848)AAGT(0.007)PNKETAGLK	710.003	3	T726-p	T(0.848)	TRUE	TRUE	FALSE	FALSE	FALSE	GNVFSSPTAAGTPNK	0.000705612	1.31743	2.492	1	10	36075	FALSE	FALSE	15.6276	15.69	15.844	15.5633	15.3315	14.2001	13.9885	14.582	14.1614	14.5371	2.83e-06	FALSE	TRUE	FALSE	FALSE	FALSE	FALSE	FALSE	FALSE	FALSE	FALSE	FALSE	FALSE	FALSE
79173	M4344	Q05682	CALD1	CALD1 CAD CDM	Caldesmon	_GNVFSSPTAAGpTPNKETAGLK_	GNVFSSPTAAGT(1)PNKETAGLK;GNVFSS(0.001)PT(0.001)AAGT(0.997)PNKET(0.001)AGLK;GNVFSS(0.017)PT(0.031)AAGT(0.951)PNKET(0.001)AGLK	709.675448;709.675448;709.675448	3;3;3	T730-p	T(1)	TRUE	TRUE	TRUE	FALSE	FALSE	SSPTAAGTPNKETAG	0.0167361	0.788418	1.727	1	13	33496;33515;33392	FALSE	FALSE	17.0551	16.9635	16.8054	16.3473	17.0564	17.8087	17.4839	17.471	17.6088	17.7972	0.000424717	FALSE	TRUE	FALSE	FALSE	FALSE	FALSE	FALSE	FALSE	FALSE	FALSE	FALSE	FALSE	FALSE
79180	M6620	Q05682	CALD1	CALD1 CAD CDM	Caldesmon	_GNVFSpSPTAAGTPNKETAGLK_	GNVFS(0.02)S(0.903)PT(0.077)AAGTPNKETAGLK;GNVFS(0.156)S(0.743)PT(0.1)AAGTPNKETAGLK;GNVFS(0.021)S(0.904)PT(0.074)AAGTPNKETAGLK	709.675448;709.675448;709.675448	3;3;3	S724-p	S(0.903)	TRUE	TRUE	FALSE	FALSE	FALSE	EKGNVFSSPTAAGTP	0.00115978	1.32237	2.501	1	12	34178;34342;34400	FALSE	FALSE	16.7275	17.062	17.0095	16.66	16.3191	15.3952	15.568	15.7006	15.2705	15.2319	5.89e-06	FALSE	TRUE	FALSE	FALSE	FALSE	FALSE	FALSE	FALSE	FALSE	FALSE	FALSE	FALSE	FALSE
187506	M4344	Q08AD1	CAMSAP2	CAMSAP2 CAMSAP1L1 KIAA1078	Calmodulin-regulated spectrin-associated protein 2	_pSASFSVK_	S(1)ASFSVK;S(0.998)AS(0.001)FSVK;S(0.999)AS(0.001)FSVK	403.178219;403.178219;403.178219	2;2;2	S978-p	S(1)	TRUE	TRUE	TRUE	FALSE	FALSE	PQSSNRKSASFSVKS	0.0264431	0.623313	1.54	1	8	30323;29862;30456	FALSE	FALSE	15.1152	15.1133	14.9787	14.7235	15.0712	15.9096	15.5819	15.5556	15.3485	15.7228	0.000833481	FALSE	TRUE	FALSE	FALSE	FALSE	FALSE	FALSE	FALSE	FALSE	FALSE	FALSE	FALSE	FALSE
187510	M6620	Q08AD1	CAMSAP2	CAMSAP2 CAMSAP1L1 KIAA1078	Calmodulin-regulated spectrin-associated protein 2	_pSASFSVK_	S(0.996)AS(0.001)FS(0.004)VK;S(0.968)AS(0.004)FS(0.028)VK;S(0.968)AS(0.005)FS(0.027)VK	403.178219;403.178219;403.178219	2;2;2	S978-p	S(0.996)	TRUE	TRUE	TRUE	FALSE	FALSE	PQSSNRKSASFSVKS	0.00431075	0.906456	1.874	1	7	28413;28356;28611	FALSE	FALSE	16.6491	16.4285	16.3633	16.4852	16.1581	15.7504	15.1474	15.5062	15.6206	15.5274	5.9e-05	FALSE	TRUE	FALSE	FALSE	FALSE	FALSE	FALSE	FALSE	FALSE	FALSE	FALSE	FALSE	FALSE
31181	M4344	Q14781	CBX2	CBX2	Chromobox protein homolog 2	_AVAPPpTPASK_	AVAPPT(0.999)PAS(0.001)K;AVAPPT(1)PASK	509.752082;509.752082;509.752082	2;2;2	T423-p	T(0.999)	TRUE	TRUE	TRUE	FALSE	FALSE	SRAVAPPTPASKRDC	0.0237237	0.761658	1.695	1	5	23106;23381;23520	FALSE	FALSE	14.0637	13.7986	13.8962	13.1941	13.5889	14.5278	14.4026	14.6173	14.305	14.497	0.000714561	FALSE	TRUE	FALSE	FALSE	FALSE	FALSE	FALSE	FALSE	FALSE	FALSE	FALSE	FALSE	FALSE
31185	M6620	Q14781	CBX2	CBX2	Chromobox protein homolog 2	_AVAPPpTPASK_	AVAPPT(0.997)PAS(0.003)K;AVAPPT(1)PASK;AVAPPT(0.999)PAS(0.001)K	509.752082;340.17048;509.752082;509.752082	2;3;2;2	T423-p	T(0.997)	TRUE	TRUE	TRUE	FALSE	FALSE	SRAVAPPTPASKRDC	0.00826659	0.87178	1.83	1	5	23202;23217;23411;23566	FALSE	FALSE	15.4786	15.7506	15.6281	15.4282	15.1629	14.3444	14.9997	14.6461	14.5065	14.5928	0.000161908	FALSE	TRUE	FALSE	FALSE	FALSE	FALSE	FALSE	FALSE	FALSE	FALSE	FALSE	FALSE	FALSE
46979	M4344	Q8IVM0	CCDC50	CCDC50 C3orf6	Coiled-coil domain-containing protein 50	_EAVSpTPSR_	EAVS(0.001)T(0.5)PS(0.5)R;EAVS(0.015)T(0.98)PS(0.005)R;EAVS(0.02)T(0.932)PS(0.048)R	463.70259;463.70259;463.70259	2;2;2	T162-p	T(0.5)	TRUE	FALSE	FALSE	FALSE	FALSE	VMKEAVSTPSRMAHR	0.0232142	0.609251	1.525	1	16	11483;11669;11540	FALSE	FALSE	16.1498	15.8553	15.7254	15.8195	15.9847	16.684	16.3748	16.3348	16.4659	16.7216	0.000688191	FALSE	TRUE	FALSE	FALSE	FALSE	FALSE	FALSE	FALSE	FALSE	FALSE	FALSE	FALSE	FALSE
46982	M6620	Q8IVM0	CCDC50	CCDC50 C3orf6	Coiled-coil domain-containing protein 50	_EAVSpTPSR_	EAVS(0.011)T(0.987)PS(0.002)R;EAVS(0.004)T(0.992)PS(0.004)R;EAVS(0.001)T(0.664)PS(0.335)R	463.70259;463.70259;463.70259	2;2;2	T162-p	T(0.987)	TRUE	TRUE	FALSE	FALSE	FALSE	VMKEAVSTPSRMAHR	0.0459671	1.04054	2.057	1	19	10569;11003;10491	FALSE	FALSE	17.9271	18.0738	17.9003	17.7502	16.8973	16.893	17.2583	16.6379	16.4768	16.0799	0.00204285	FALSE	TRUE	FALSE	FALSE	FALSE	FALSE	FALSE	FALSE	FALSE	FALSE	FALSE	FALSE	FALSE
96246	M4344	Q16204	CCDC6	CCDC6 D10S170 TST1	Coiled-coil domain-containing protein 6	_ILQEKLDQPVSAPPpSPR_	ILQEKLDQPVSAPPS(1)PR;ILQEKLDQPVS(0.002)APPS(0.998)PR	652.338107;652.338107;652.338107	3;3;3	S244-p	S(1)	TRUE	TRUE	TRUE	FALSE	FALSE	QPVSAPPSPRDISME	0.000205039	1.3901	2.621	1	14	36602;36402;36742	FALSE	FALSE	17.4818	17.2	17.5414	17.31	17.7171	18.7245	18.7694	18.6319	18.8777	19.1973	1.21e-06	FALSE	TRUE	FALSE	FALSE	FALSE	FALSE	FALSE	FALSE	FALSE	FALSE	FALSE	FALSE	FALSE
115535	M4344	Q16204	CCDC6	CCDC6 D10S170 TST1	Coiled-coil domain-containing protein 6	_LDQPVSAPPpSPR_	LDQPVSAPPS(1)PR	448.55002;672.321392;448.55002;672.321392;448.55002;672.321392	3;2;3;2;3;2	S244-p	S(1)	TRUE	TRUE	TRUE	FALSE	FALSE	QPVSAPPSPRDISME	1.65e-05	2.00352	4.01	1	19	26186;25986;26002;26196;26357;26543	FALSE	FALSE	18.6699	18.3651	18.4667	17.9548	18.5919	20.3298	20.3839	20.3507	20.48	20.5216	2.59e-08	FALSE	TRUE	FALSE	FALSE	FALSE	FALSE	FALSE	FALSE	FALSE	FALSE	FALSE	FALSE	FALSE
115552	M6620	Q16204	CCDC6	CCDC6 D10S170 TST1	Coiled-coil domain-containing protein 6	_LDQPVSAPPpSPR_	LDQPVSAPPS(1)PR	448.55002;672.321392;448.55002;672.321392;448.55002;672.321392	3;2;3;2;3;2	S244-p	S(1)	TRUE	TRUE	TRUE	FALSE	FALSE	QPVSAPPSPRDISME	0.00473471	0.941945	1.921	1	18	27994;27993;28155;28354;28273;28272	FALSE	FALSE	16.3599	17.0438	16.6136	16.889	16.4815	15.5689	15.6384	15.8569	15.7169	15.8969	6.76e-05	FALSE	TRUE	FALSE	FALSE	FALSE	FALSE	FALSE	FALSE	FALSE	FALSE	FALSE	FALSE	FALSE
115558	M6620	Q16204	CCDC6	CCDC6 D10S170 TST1	Coiled-coil domain-containing protein 6	_LDQPVSAPPpSPR_	LDQPVSAPPS(1)PR	672.321392;448.55002;672.321392;448.55002;448.55002;672.321392	2;3;2;3;3;2	S244-p	S(1)	TRUE	TRUE	TRUE	FALSE	FALSE	QPVSAPPSPRDISME	0.00119581	0.980116	1.973	1	19	29021;29022;29190;29191;28857;28856	FALSE	FALSE	18.3075	18.2165	18.3366	18.2498	18.2033	17.0196	17.3971	17.1626	17.5084	17.3254	6.43e-06	FALSE	TRUE	FALSE	FALSE	FALSE	FALSE	FALSE	FALSE	FALSE	FALSE	FALSE	FALSE	FALSE
134782	M4344	Q03188	CENPC	CENPC CENPC1 ICEN7	Centromere protein C	_LVLPSNpTPNVR_	LVLPSNT(1)PNVR;LVLPS(0.001)NT(0.999)PNVR	645.334302;645.334302	2;2	T734-p	T(1)	TRUE	TRUE	TRUE	FALSE	FALSE	KLVLPSNTPNVRRTK	0.0374634	0.909385	1.878	1	13	34583;34457	FALSE	FALSE	14.973	15.0256	14.9909	13.9736	15.0393	16.0139	15.7174	15.7398	15.4831	15.5951	0.00138926	FALSE	TRUE	FALSE	FALSE	FALSE	FALSE	FALSE	FALSE	FALSE	FALSE	FALSE	FALSE	FALSE
134790	M6620	Q03188	CENPC	CENPC CENPC1 ICEN7	Centromere protein C	_LVLPSNpTPNVR_	LVLPSNT(1)PNVR;LVLPS(0.002)NT(0.998)PNVR	645.334302;645.334302;645.334302;430.558627	2;2;2;3	T734-p	T(1)	TRUE	TRUE	TRUE	FALSE	FALSE	KLVLPSNTPNVRRTK	0.00493008	1.00963	2.013	1	13	36195;36220;36001;36006	FALSE	FALSE	16.726	16.7602	16.8035	16.4901	16.1773	15.5793	16.0055	15.4456	15.4931	15.3854	7.41e-05	FALSE	TRUE	FALSE	FALSE	FALSE	FALSE	FALSE	FALSE	FALSE	FALSE	FALSE	FALSE	FALSE
134873	M4344	Q03188	CENPC	CENPC CENPC1 ICEN7	Centromere protein C	_LVPEEVTSpTVTK_	LVPEEVT(0.001)S(0.16)T(0.839)VTK;LVPEEVT(0.001)S(0.136)T(0.861)VT(0.002)K	461.565336;461.565336	3;3	T516-p	T(0.839)	TRUE	TRUE	FALSE	FALSE	FALSE	VPEEVTSTVTKSRRI	0.0368859	1.01216	2.017	1	4	35866;36017	FALSE	FALSE	14.6163	14.4391	14.1085	13.3611	14.6003	15.5643	15.2541	15.1643	14.9443	15.2593	0.00134843	FALSE	TRUE	FALSE	FALSE	FALSE	FALSE	FALSE	FALSE	FALSE	FALSE	FALSE	FALSE	FALSE
134875	M6620	Q03188	CENPC	CENPC CENPC1 ICEN7	Centromere protein C	_LVPEEVTSpTVTK_	LVPEEVT(0.001)S(0.286)T(0.713)VTK	461.565	3	T516-p	T(0.713)	TRUE	FALSE	FALSE	FALSE	FALSE	VPEEVTSTVTKSRRI	0.00251211	1.08074	2.115	1	4	37623	FALSE	FALSE	15.3012	15.3038	14.7214	15.1281	14.8752	13.9012	14.1404	13.9165	13.7295	14.2383	2.42e-05	FALSE	TRUE	FALSE	FALSE	FALSE	FALSE	FALSE	FALSE	FALSE	FALSE	FALSE	FALSE	FALSE
207807	M4344	Q03188	CENPC	CENPC CENPC1 ICEN7	Centromere protein C	_pSVQAHEVHQK_	S(1)VQAHEVHQK	414.859076;414.859076;414.859076	3;3;3	S110-p	S(1)	TRUE	TRUE	TRUE	FALSE	FALSE	PSEATNRSVQAHEVH	0.017031	0.627113	1.544	1	16	10885;11084;10924	FALSE	FALSE	15.8557	15.8979	15.4745	15.5781	15.6661	16.4119	16.5044	16.1491	16.257	16.2855	0.000437971	FALSE	TRUE	FALSE	FALSE	FALSE	FALSE	FALSE	FALSE	FALSE	FALSE	FALSE	FALSE	FALSE
207810	M6620	Q03188	CENPC	CENPC CENPC1 ICEN7	Centromere protein C	_pSVQAHEVHQK_	S(1)VQAHEVHQK	414.859076;311.396126;311.396126;414.859076;311.396126;414.859076	3;4;4;3;4;3	S110-p	S(1)	TRUE	TRUE	TRUE	FALSE	FALSE	PSEATNRSVQAHEVH	0.0238509	0.511149	1.425	1	15	8779;8784;8746;8749;8677;8693	FALSE	FALSE	15.6247	15.6213	15.6713	15.5648	15.4315	15.1965	15.1527	14.9504	15.0473	15.0109	0.000774795	FALSE	TRUE	FALSE	FALSE	FALSE	FALSE	FALSE	FALSE	FALSE	FALSE	FALSE	FALSE	FALSE
134877	M4344	Q5SW79	CEP170	CEP170 FAM68A KAB KIAA0470	Centrosomal protein of 170 kDa	_LVPSDKFpSPR_	LVPS(0.005)DKFS(0.995)PR;LVPSDKFS(1)PR	613.302471;409.204073;409.204073;409.204073	2;3;3;3	S1198-p	S(0.995)	TRUE	TRUE	TRUE	FALSE	FALSE	LVPSDKFSPRIRANS	0.00755848	1.12971	2.188	1	15	31345;31361;31185;31186	FALSE	FALSE	16.6434	16.3511	16.3968	15.5242	16.4928	17.5434	17.366	17.3201	17.2724	17.555	0.000139524	FALSE	TRUE	FALSE	FALSE	FALSE	FALSE	FALSE	FALSE	FALSE	FALSE	FALSE	FALSE	FALSE
134881	M6620	Q5SW79	CEP170	CEP170 FAM68A KAB KIAA0470	Centrosomal protein of 170 kDa	_LVPSDKFpSPR_	LVPS(0.004)DKFS(0.996)PR;LVPS(0.001)DKFS(0.999)PR;LVPSDKFS(1)PR	409.204073;409.204073;409.204073	3;3;3	S1198-p	S(0.996)	TRUE	TRUE	TRUE	FALSE	FALSE	LVPSDKFSPRIRANS	0.00147734	1.05875	2.083	1	15	32539;32500;32227	FALSE	FALSE	17.8603	17.7797	17.7342	17.8254	17.2683	16.7964	16.5206	16.6692	16.5566	16.6312	9.42e-06	FALSE	TRUE	FALSE	FALSE	FALSE	FALSE	FALSE	FALSE	FALSE	FALSE	FALSE	FALSE	FALSE
23065	M4344	Q8IYA6	CKAP2L	CKAP2L	Cytoskeleton-associated protein 2-like	_AQpTLDSK_	AQT(0.963)LDS(0.037)K;AQT(0.964)LDS(0.036)K;AQT(0.926)LDS(0.074)K	421.686408;421.686408;421.686408	2;2;2	T417-p	T(0.963)	TRUE	TRUE	FALSE	FALSE	FALSE	GFQQKAQTLDSKLKK	0.0333571	0.833617	1.782	1	18	18536;18486;18446	FALSE	FALSE	16.1918	16.2212	15.8548	15.3436	15.6071	17.0106	16.7794	16.6271	16.4564	16.513	0.0011619	FALSE	FALSE	FALSE	FALSE	FALSE	FALSE	FALSE	FALSE	FALSE	FALSE	FALSE	FALSE	FALSE
23068	M6620	Q8IYA6	CKAP2L	CKAP2L	Cytoskeleton-associated protein 2-like	_AQpTLDSK_	AQT(0.875)LDS(0.125)K;AQT(0.556)LDS(0.444)K;AQT(0.961)LDS(0.039)K	421.686408;421.686408;421.686408	2;2;2	T417-p	T(0.875)	TRUE	TRUE	FALSE	FALSE	FALSE	GFQQKAQTLDSKLKK	0.00197156	1.21278	2.318	1	17	18999;19401;19284	FALSE	FALSE	17.8411	17.4608	17.4333	17.7431	17.2664	16.5465	15.8881	16.2311	16.4844	16.5308	1.56e-05	FALSE	FALSE	FALSE	FALSE	FALSE	FALSE	FALSE	FALSE	FALSE	FALSE	FALSE	FALSE	FALSE
74342	M4344	Q07065	CKAP4	CKAP4	Cytoskeleton-associated protein 4	_GGHGAApSPSEK_	GGHGAAS(0.984)PS(0.016)EK;GGHGAAS(0.998)PS(0.002)EK;GGHGAAS(0.977)PS(0.023)EK;GGHGAAS(0.992)PS(0.008)EK	539.221678;359.816877;539.221678;359.816877	2;3;2;3	S17-p	S(0.984)	TRUE	TRUE	FALSE	FALSE	FALSE	KGGHGAASPSEKGAH	0.00788017	0.818698	1.764	1	15	5945;6003;6004;6112	FALSE	FALSE	15.2151	15.1165	14.9513	15.569	15.1103	16.2663	15.8999	15.7965	16.084	16.0089	0.000147556	FALSE	TRUE	FALSE	FALSE	FALSE	FALSE	FALSE	FALSE	FALSE	FALSE	FALSE	FALSE	FALSE
74349	M6620	Q07065	CKAP4	CKAP4	Cytoskeleton-associated protein 4	_GGHGAApSPSEK_	GGHGAAS(0.998)PS(0.002)EK;GGHGAAS(0.987)PS(0.013)EK;GGHGAAS(0.999)PS(0.001)EK;GGHGAAS(0.846)PS(0.154)EK;GGHGAAS(0.997)PS(0.003)EK	359.816877;359.816877;359.816877;539.221678;359.816877	3;3;3;2;3	S17-p	S(0.998)	TRUE	TRUE	TRUE	FALSE	FALSE	KGGHGAASPSEKGAH	0.0309538	1.26541	2.404	1	14	6159;6669;6620;6621;7184	FALSE	FALSE	18.3209	18.5722	18.3071	18.268	17.753	17.5477	17.2515	17.2141	15.8203	17.0605	0.00114804	FALSE	TRUE	FALSE	FALSE	FALSE	FALSE	FALSE	FALSE	FALSE	FALSE	FALSE	FALSE	FALSE
74355	M6620	Q07065	CKAP4	CKAP4	Cytoskeleton-associated protein 4	_GGHGAApSPSEK_	GGHGAAS(0.999)PS(0.001)EK;GGHGAAS(1)PSEK;GGHGAAS(0.994)PS(0.006)EK	359.816877;359.816877;359.816877	3;3;3	S17-p	S(0.999)	TRUE	TRUE	TRUE	FALSE	FALSE	KGGHGAASPSEKGAH	0.0366434	1.25635	2.389	1	15	7188;7098;7048	FALSE	FALSE	18.2969	18.3961	18.2874	18.026	17.7297	17.4663	17.418	17.0199	15.7147	16.8354	0.0014885	FALSE	TRUE	FALSE	FALSE	FALSE	FALSE	FALSE	FALSE	FALSE	FALSE	FALSE	FALSE	FALSE
74359	M4344	Q07065	CKAP4	CKAP4	Cytoskeleton-associated protein 4	_GGHGAApSPSEKGAHPSGGADDVAK_	GGHGAAS(0.954)PS(0.045)EKGAHPS(0.001)GGADDVAK;GGHGAAS(0.973)PS(0.027)EKGAHPSGGADDVAK;GGHGAAS(0.967)PS(0.033)EKGAHPSGGADDVAK	560.748652;560.748652;560.748652	4;4;4	S17-p	S(0.954)	TRUE	TRUE	FALSE	FALSE	FALSE	KGGHGAASPSEKGAH	0.0406463	0.966281	1.954	1	18	13883;13857;13724	FALSE	FALSE	12.6511	12.7349	12.4213	13.4944	13.49	14.1176	14.1834	13.7164	13.6472	13.9585	0.00158354	FALSE	TRUE	FALSE	FALSE	FALSE	FALSE	FALSE	FALSE	FALSE	FALSE	FALSE	FALSE	FALSE
144389	M4344	O75122	CLASP2	CLASP2 KIAA0627	CLIP-associating protein 2	_M(ox)VSQpSQPGSR_	MVS(0.002)QS(0.997)QPGSR;MVS(0.001)QS(0.999)QPGSR;MVS(0.024)QS(0.976)QPGSR	586.74192;586.74192;586.74192	2;2;2	S455-p	S(0.997)	TRUE	TRUE	TRUE	TRUE	FALSE	RTKMVSQSQPGSRSG	0.0232467	0.582444	1.497	1	11	6966;7135;6667	FALSE	FALSE	16.5963	16.4589	16.5038	16.0859	16.3794	16.9137	17.052	17.1375	16.9235	16.9097	0.000691213	FALSE	TRUE	FALSE	FALSE	FALSE	FALSE	FALSE	FALSE	FALSE	FALSE	FALSE	FALSE	FALSE
144401	M6620	O75122	CLASP2	CLASP2 KIAA0627	CLIP-associating protein 2	_M(ox)VSQpSQPGSR_	MVS(0.09)QS(0.91)QPGSR	586.742	2	S455-p	S(0.91)	TRUE	TRUE	FALSE	TRUE	FALSE	RTKMVSQSQPGSRSG	0.0262703	0.635826	1.554	1	19	8332	FALSE	FALSE	14.1645	14.5292	14.5919	14.3025	14.3289	13.5891	14.047	13.5359	13.8621	13.7036	0.000891296	FALSE	TRUE	FALSE	FALSE	FALSE	FALSE	FALSE	FALSE	FALSE	FALSE	FALSE	FALSE	FALSE
220534	M4344	O75122	CLASP2	CLASP2 KIAA0627	CLIP-associating protein 2	_VLVNSApSAQK_	VLVNS(0.008)AS(0.992)AQK;VLVNSAS(1)AQK;VLVNS(0.027)AS(0.973)AQK	548.773546;548.773546;548.773546	2;2;2	S489-p	S(0.992)	TRUE	TRUE	FALSE	FALSE	FALSE	RVLVNSASAQKRSKI	0.0483874	0.51668	1.431	1	13	26123;26002;25933	FALSE	FALSE	15.423	15.2196	15.1387	14.8422	15.2174	15.7731	15.5438	15.7245	15.6072	15.7757	0.00204011	FALSE	TRUE	FALSE	FALSE	FALSE	FALSE	FALSE	FALSE	FALSE	FALSE	FALSE	FALSE	FALSE
220537	M6620	O75122	CLASP2	CLASP2 KIAA0627	CLIP-associating protein 2	_VLVNSApSAQK_	VLVNS(0.018)AS(0.982)AQK;VLVNS(0.184)AS(0.816)AQK;VLVNS(0.001)AS(0.999)AQK	548.773546;548.773546;548.773546	2;2;2	S489-p	S(0.982)	TRUE	TRUE	FALSE	FALSE	FALSE	RVLVNSASAQKRSKI	0.0123523	0.947298	1.928	1	12	27403;27650;27752	FALSE	FALSE	16.8152	16.3045	16.2967	16.5686	15.9127	15.7868	15.159	15.3734	15.5345	15.3076	0.000294169	FALSE	TRUE	FALSE	FALSE	FALSE	FALSE	FALSE	FALSE	FALSE	FALSE	FALSE	FALSE	FALSE
94366	M4344	P30622	CLIP1	CLIP1 CYLN1 RSN	CAP-Gly domain-containing linker protein 1	_IGFPSTpTPAK_	IGFPS(0.011)T(0.051)T(0.939)PAK;IGFPS(0.018)T(0.103)T(0.878)PAK	549.76519;549.76519	2;2	T287-p	T(0.939)	TRUE	TRUE	FALSE	FALSE	FALSE	KIGFPSTTPAKAKAN	0.0496333	0.876823	1.836	1	15	36939;36934	FALSE	FALSE	15.2778	15.0136	15.0277	14.104	15.2183	16.1203	15.6933	15.7857	15.5599	15.8664	0.00212815	FALSE	TRUE	FALSE	FALSE	FALSE	FALSE	FALSE	FALSE	FALSE	FALSE	FALSE	FALSE	FALSE
94368	M6620	P30622	CLIP1	CLIP1 CYLN1 RSN	CAP-Gly domain-containing linker protein 1	_IGFPSTpTPAK_	IGFPS(0.013)T(0.389)T(0.599)PAK	549.765	2	T287-p	T(0.599)	TRUE	FALSE	FALSE	FALSE	FALSE	KIGFPSTTPAKAKAN	0.0146491	0.880078	1.84	1	14	37967	FALSE	FALSE	17.3878	16.9779	16.8658	17.4044	16.691	16.3346	16.0272	16.4501	16.2197	15.8948	0.00037937	FALSE	TRUE	FALSE	FALSE	FALSE	FALSE	FALSE	FALSE	FALSE	FALSE	FALSE	FALSE	FALSE
231172	M4344	Q9UJU6	DBNL	DBNL CMAP SH3P7 PP5423	Drebrin-like protein	_YQEQGGEApSPQR_	YQEQGGEAS(1)PQR	715.29082;715.29082;715.29082	2;2;2	S232-p	S(1)	TRUE	TRUE	TRUE	FALSE	FALSE	QEQGGEASPQRTWEQ	0.0232142	0.654514	1.574	1	16	13116;13353;13247	FALSE	FALSE	16.8442	16.7697	16.6599	17.3365	16.7667	17.5428	17.4914	17.4646	17.4928	17.658	0.000688603	FALSE	TRUE	FALSE	FALSE	FALSE	FALSE	FALSE	FALSE	FALSE	FALSE	FALSE	FALSE	FALSE
231178	M6620	Q9UJU6	DBNL	DBNL CMAP SH3P7 PP5423	Drebrin-like protein	_YQEQGGEApSPQR_	YQEQGGEAS(1)PQR	715.29082;715.29082;477.196305;715.29082;477.196305	2;2;3;2;3	S232-p	S(1)	TRUE	TRUE	TRUE	FALSE	FALSE	QEQGGEASPQRTWEQ	0.0271604	0.601768	1.518	1	19	12279;12669;12672;12211;12195	FALSE	FALSE	17.0452	17.2447	17.0783	17.0656	16.8676	16.7505	16.3882	16.4469	16.5243	16.1827	0.000936321	FALSE	TRUE	FALSE	FALSE	FALSE	FALSE	FALSE	FALSE	FALSE	FALSE	FALSE	FALSE	FALSE
195064	M4344	P35659	DEK	DEK	Protein DEK	_pSLIVEGK_	S(1)LIVEGK	413.209519;413.209519;413.209519	2;2;2	S51-p	S(1)	TRUE	TRUE	TRUE	FALSE	FALSE	EEEEKEKSLIVEGKR	0.0452808	0.723464	1.651	1	4	30012;30084;30295	TRUE	FALSE	16.2815	16.2636	16.0443	15.3956	16.1664	16.9688	16.839	16.71	16.5729	16.6779	0.00185892	FALSE	TRUE	FALSE	FALSE	FALSE	FALSE	FALSE	FALSE	FALSE	FALSE	FALSE	FALSE	FALSE
195067	M6620	P35659	DEK	DEK	Protein DEK	_pSLIVEGK_	S(1)LIVEGK	413.209519;413.209519;413.209519	2;2;2	S51-p	S(1)	TRUE	TRUE	TRUE	FALSE	FALSE	EEEEKEKSLIVEGKR	0.00136142	0.929814	1.905	1	3	31288;31316;31414	TRUE	FALSE	17.6864	17.5188	17.5248	17.5786	17.4459	16.7293	16.3352	16.6507	16.7137	16.6767	8.15e-06	FALSE	TRUE	FALSE	FALSE	FALSE	FALSE	FALSE	FALSE	FALSE	FALSE	FALSE	FALSE	FALSE
90498	M4344	Q5QJE6	DNTTIP2	DNTTIP2 ERBP TDIF2	Deoxynucleotidyltransferase terminal-interacting protein 2	_HpSTPQNK_	HS(0.89)T(0.11)PQNK	297.796	3	S340-p	S(0.89)	TRUE	TRUE	FALSE	FALSE	FALSE	QLVSQRHSTPQNKNA	0.00306769	0.923909	1.897	1	18	3849	FALSE	FALSE	17.1157	17.0187	16.8402	16.4879	16.7113	17.8607	17.7572	17.7017	17.5832	17.8904	4.05e-05	FALSE	TRUE	FALSE	FALSE	FALSE	FALSE	FALSE	FALSE	FALSE	FALSE	FALSE	FALSE	FALSE
90500	M6620	Q5QJE6	DNTTIP2	DNTTIP2 ERBP TDIF2	Deoxynucleotidyltransferase terminal-interacting protein 2	_HpSTPQNK_	HS(0.5)T(0.5)PQNK	297.796	3	S340-p	S(0.5)	TRUE	FALSE	FALSE	FALSE	FALSE	QLVSQRHSTPQNKNA	0.0258832	0.691396	1.615	1	18	3773	FALSE	FALSE	18.1839	17.7233	17.8943	18.3921	18.2435	17.5281	17.589	17.3491	17.1969	17.317	0.000869144	FALSE	TRUE	FALSE	FALSE	FALSE	FALSE	FALSE	FALSE	FALSE	FALSE	FALSE	FALSE	FALSE
120036	M4344	Q9BQC3	DPH2	DPH2 DPH2L2	2-(3-amino-3-carboxypropyl)histidine synthase subunit 2	_LGQpTPVTEAVSGR_	LGQT(0.803)PVT(0.069)EAVS(0.128)GR;LGQT(0.992)PVT(0.007)EAVS(0.001)GR;LGQT(0.843)PVT(0.147)EAVS(0.009)GR	697.837406;697.837406;697.837406	2;2;2	T467-p	T(0.803)	TRUE	TRUE	FALSE	FALSE	FALSE	LEPRLGQTPVTEAVS	0.0406463	0.989406	1.985	1	20	30991;30893;30848	FALSE	FALSE	13.8163	13.8112	13.6611	12.5131	13.7197	14.5804	14.5393	14.4367	14.3191	14.5931	0.00158093	FALSE	TRUE	FALSE	FALSE	FALSE	FALSE	FALSE	FALSE	FALSE	FALSE	FALSE	FALSE	FALSE
120041	M6620	Q9BQC3	DPH2	DPH2 DPH2L2	2-(3-amino-3-carboxypropyl)histidine synthase subunit 2	_LGQpTPVTEAVSGR_	LGQT(0.968)PVT(0.032)EAVSGR	697.837	2	T467-p	T(0.968)	TRUE	TRUE	FALSE	FALSE	FALSE	LEPRLGQTPVTEAVS	0.00703679	0.85191	1.805	1	19	34130	FALSE	FALSE	16.8494	16.6687	16.4542	16.7648	16.1245	15.762	15.624	15.8091	15.7211	15.6859	0.000123603	FALSE	TRUE	FALSE	FALSE	FALSE	FALSE	FALSE	FALSE	FALSE	FALSE	FALSE	FALSE	FALSE
1130	M4344	Q03001-8	DST	DST BP230 BP240 BPAG1 DMH DT KIAA0728	Dystonin	_AAECSDFPVPSAEGpTPIQGSK_	AAECSDFPVPS(0.051)AEGT(0.949)PIQGSK	743.324	3	T5045-p	T(0.949)	TRUE	TRUE	FALSE	FALSE	FALSE	PVPSAEGTPIQGSKL	0.00471396	0.748895	1.681	1	17	38260	FALSE	FALSE	14.7501	14.5317	14.6382	14.4302	14.5887	15.6267	15.2281	15.2804	15.2058	15.3425	7.23e-05	TRUE	FALSE	FALSE	FALSE	FALSE	FALSE	FALSE	FALSE	FALSE	FALSE	FALSE	FALSE	FALSE
1132	M6620	Q03001-8	DST	DST BP230 BP240 BPAG1 DMH DT KIAA0728	Dystonin	_AAECSDFPVPSAEGpTPIQGSK_	AAECSDFPVPSAEGT(1)PIQGSK;AAECSDFPVPS(0.001)AEGT(0.999)PIQGSK	743.324086;743.324086;743.324086	3;3;3	T5045-p	T(1)	TRUE	TRUE	TRUE	FALSE	FALSE	PVPSAEGTPIQGSKL	0.000273079	1.29678	2.457	1	16	39852;39778;39902	FALSE	FALSE	16.5325	16.5916	16.6147	16.6677	16.1166	15.2275	15.2414	15.2302	15.2192	15.1207	6.13e-07	TRUE	FALSE	FALSE	FALSE	FALSE	FALSE	FALSE	FALSE	FALSE	FALSE	FALSE	FALSE	FALSE
192136	M4344	Q9Y6G9	DYNC1LI1	DYNC1LI1 DNCLI1	Cytoplasmic dynein 1 light intermediate chain 1	_pSGQKPVLDVHAELDR_	S(1)GQKPVLDVHAELDR	581.952364;581.952364;436.716092;581.952364	3;3;4;3	S487-p	S(1)	TRUE	TRUE	TRUE	FALSE	FALSE	LPPSTKKSGQKPVLD	0.0471837	0.588061	1.503	1	1	33843;33601;33603;34315	FALSE	FALSE	14.128	13.7176	13.6044	13.9441	14.0428	14.6761	14.2375	14.6806	14.3585	14.4244	0.00196587	FALSE	TRUE	FALSE	FALSE	FALSE	FALSE	FALSE	FALSE	FALSE	FALSE	FALSE	FALSE	FALSE
192140	M6620	Q9Y6G9	DYNC1LI1	DYNC1LI1 DNCLI1	Cytoplasmic dynein 1 light intermediate chain 1	_pSGQKPVLDVHAELDR_	S(1)GQKPVLDVHAELDR	581.952364;436.716092;436.716092;581.952364	3;4;4;3	S487-p	S(1)	TRUE	TRUE	TRUE	FALSE	FALSE	LPPSTKKSGQKPVLD	0.00552273	0.969562	1.958	1	1	26628;26934;27005;27022	FALSE	FALSE	14.8426	14.0889	14.2783	14.6117	14.2317	13.5691	13.3119	13.2914	13.6545	13.3784	8.79e-05	FALSE	TRUE	FALSE	FALSE	FALSE	FALSE	FALSE	FALSE	FALSE	FALSE	FALSE	FALSE	FALSE
140589	M4344	Q96AV8	E2F7	E2F7	Transcription factor E2F7	_M(ox)LISAApSPDIRDR_	MLIS(0.239)AAS(0.761)PDIRDR	514.244	3	S95-p	S(0.761)	TRUE	TRUE	FALSE	FALSE	FALSE	KMLISAASPDIRDRE	0.0152577	1.15059	2.22	1	4	24279	TRUE	TRUE	12.4112	13.4206	13.33	12.2881	13.0687	14.1874	14.0258	14.0775	13.8379	14.1429	0.000371693	FALSE	TRUE	FALSE	FALSE	FALSE	FALSE	FALSE	FALSE	FALSE	FALSE	FALSE	FALSE	FALSE
140592	M6620	Q96AV8	E2F7	E2F7	Transcription factor E2F7	_MLISAApSPDIRDR_	MLISAAS(1)PDIRDR	508.912852;508.912852;508.912852	3;3;3	S95-p	S(1)	TRUE	TRUE	TRUE	FALSE	FALSE	KMLISAASPDIRDRE	0.0121366	0.613682	1.53	1	11	33451;33503;33465	TRUE	TRUE	15.2401	15.1077	15.0881	15.3179	15.0927	14.5034	14.6029	14.7296	14.5868	14.3552	0.000285479	FALSE	TRUE	FALSE	FALSE	FALSE	FALSE	FALSE	FALSE	FALSE	FALSE	FALSE	FALSE	FALSE
60592	M4344	Q6P2E9	EDC4	EDC4 HEDLS	Enhancer of mRNA-decapping protein 4	_ETCSTLAEpSPR_	ETCSTLAES(1)PR	665.770874;665.770874;665.770874	2;2;2	S844-p	S(1)	TRUE	TRUE	TRUE	FALSE	FALSE	TCSTLAESPRNGLQE	0.0134916	0.571957	1.487	1	16	18516;18619;18597	FALSE	FALSE	18.0736	17.9435	17.7703	17.8512	18.0063	18.6162	18.5777	18.3719	18.4095	18.5294	0.000316619	FALSE	TRUE	FALSE	FALSE	FALSE	FALSE	FALSE	FALSE	FALSE	FALSE	FALSE	FALSE	FALSE
60595	M4344	Q6P2E9	EDC4	EDC4 HEDLS	Enhancer of mRNA-decapping protein 4	_ETCSTLAEpSPR_	ETCSTLAES(1)PR	665.770874;665.770874;665.770874	2;2;2	S844-p	S(1)	TRUE	TRUE	TRUE	FALSE	FALSE	TCSTLAESPRNGLQE	0.0220902	0.588465	1.504	1	17	16946;16944;17090	FALSE	FALSE	15.9178	15.5575	15.4378	15.627	15.8071	16.3441	16.3309	16.1043	16.1897	16.3205	0.000636681	FALSE	TRUE	FALSE	FALSE	FALSE	FALSE	FALSE	FALSE	FALSE	FALSE	FALSE	FALSE	FALSE
60601	M6620	Q6P2E9	EDC4	EDC4 HEDLS	Enhancer of mRNA-decapping protein 4	_ETCSTLAEpSPR_	ETCSTLAES(1)PR	665.770874;665.770874;665.770874	2;2;2	S844-p	S(1)	TRUE	TRUE	TRUE	FALSE	FALSE	TCSTLAESPRNGLQE	0.0294315	0.54163	1.456	1	19	17873;18137;17792	FALSE	FALSE	19.0154	19.2913	19.1525	19.1967	18.967	18.4062	18.8117	18.5561	18.5713	18.5695	0.00105318	FALSE	TRUE	FALSE	FALSE	FALSE	FALSE	FALSE	FALSE	FALSE	FALSE	FALSE	FALSE	FALSE
60604	M4344	Q6P2E9	EDC4	EDC4 HEDLS	Enhancer of mRNA-decapping protein 4	_ETCSTLAEpSPRN(de)GLQEK_	ETCSTLAES(0.999)PRNGLQEK;ETCST(0.002)LAES(0.998)PRNGLQEK;ETCSTLAES(1)PRNGLQEK	667.625877;667.625877;667.625877;667.625877;667.625877;667.625877	3;3;3;3;3;3	S844-p	S(0.999)	TRUE	TRUE	TRUE	FALSE	FALSE	TCSTLAESPRNGLQE	0.0147803	0.589905	1.505	1	10	24294;23871;24712;24160;24352;25154	FALSE	FALSE	15.2935	15.371	15.1436	15.3303	15.2053	15.8798	15.8356	15.8698	15.6301	16.078	0.000356877	FALSE	TRUE	FALSE	FALSE	FALSE	FALSE	FALSE	FALSE	FALSE	FALSE	FALSE	FALSE	FALSE
60617	M4344	Q6P2E9	EDC4	EDC4 HEDLS	Enhancer of mRNA-decapping protein 4	_ETCSTLAEpSPRN(de)GLQEK_	ETCS(0.001)T(0.001)LAES(0.997)PRNGLQEK;ET(0.001)CS(0.026)T(0.026)LAES(0.947)PRNGLQEK;ET(0.001)CS(0.004)T(0.004)LAES(0.991)PRNGLQEK	667.625877;667.625877;667.625877	3;3;3	S844-p	S(0.997)	TRUE	TRUE	TRUE	FALSE	FALSE	TCSTLAESPRNGLQE	0.00663227	0.848186	1.8	1	11	28833;28984;28599	FALSE	FALSE	14.9402	14.5843	14.844	14.427	14.3052	15.4096	15.5757	15.2804	15.5578	15.5182	0.00011704	FALSE	TRUE	FALSE	FALSE	FALSE	FALSE	FALSE	FALSE	FALSE	FALSE	FALSE	FALSE	FALSE
60629	M4344	Q6P2E9	EDC4	EDC4 HEDLS	Enhancer of mRNA-decapping protein 4	_ETCSTLAEpSPRNGLQEK_	ETCSTLAES(1)PRNGLQEK	667.297871;667.297871;667.297871	3;3;3	S844-p	S(1)	TRUE	TRUE	TRUE	FALSE	FALSE	TCSTLAESPRNGLQE	0.0183327	0.630506	1.548	1	14	22133;21933;22337	FALSE	FALSE	17.1533	16.9014	16.7774	16.6001	16.8155	17.5397	17.6101	17.3123	17.3894	17.5488	0.000491205	FALSE	TRUE	FALSE	FALSE	FALSE	FALSE	FALSE	FALSE	FALSE	FALSE	FALSE	FALSE	FALSE
39575	M4344	Q8NDI1	EHBP1	EHBP1 KIAA0903 NACSIN	EH domain-binding protein 1	_DLSTSPKPSPIPpSPVLGR_	DLSTSPKPS(0.001)PIPS(0.999)PVLGR;DLSTS(0.002)PKPS(0.179)PIPS(0.818)PVLGR	643.334474;643.334474	3;3	S436-p	S(0.999)	TRUE	TRUE	TRUE	FALSE	FALSE	PKPSPIPSPVLGRKP	0.000114443	2.55697	5.885	1	12	48586;48702	FALSE	FALSE	16.2972	16.4284	16.4739	15.1389	16.5638	18.6171	18.808	18.859	18.6147	18.7882	6.03e-07	FALSE	TRUE	FALSE	FALSE	FALSE	FALSE	FALSE	FALSE	FALSE	FALSE	FALSE	FALSE	FALSE
39577	M4344	Q8NDI1	EHBP1	EHBP1 KIAA0903 NACSIN	EH domain-binding protein 1	_DLSTSPKPSPIPpSPVLGR_	DLSTSPKPS(0.089)PIPS(0.911)PVLGR;DLSTS(0.001)PKPS(0.089)PIPS(0.91)PVLGR;DLSTSPKPSPIPS(1)PVLGR	643.334474;643.334474;643.334474	3;3;3	S436-p	S(0.911)	TRUE	TRUE	FALSE	FALSE	FALSE	PKPSPIPSPVLGRKP	4.26e-05	2.0409	4.115	1	13	37002;37016;36926	FALSE	FALSE	15.6522	15.6907	15.7778	15.0418	16.0716	17.5978	17.7633	17.7485	17.6791	17.65	1.38e-07	FALSE	TRUE	FALSE	FALSE	FALSE	FALSE	FALSE	FALSE	FALSE	FALSE	FALSE	FALSE	FALSE
39580	M6620	Q8NDI1	EHBP1	EHBP1 KIAA0903 NACSIN	EH domain-binding protein 1	_DLSTSPKPSPIPpSPVLGR_	DLSTS(0.001)PKPS(0.05)PIPS(0.949)PVLGR;DLSTSPKPS(0.005)PIPS(0.995)PVLGR;DLSTSPKPSPIPS(1)PVLGR	643.334474;643.334474;643.334474	3;3;3	S436-p	S(0.949)	TRUE	TRUE	FALSE	FALSE	FALSE	PKPSPIPSPVLGRKP	0.00167177	0.888148	1.851	1	12	38309;38466;38702	FALSE	FALSE	16.3385	16.0509	16.215	16.2465	16.2069	15.2725	15.3408	15.1043	15.4036	15.4959	1.16e-05	FALSE	TRUE	FALSE	FALSE	FALSE	FALSE	FALSE	FALSE	FALSE	FALSE	FALSE	FALSE	FALSE
191606	M4344	Q96KQ7	EHMT2	EHMT2 BAT8 C6orf30 G9A KMT1C NG36	Histone-lysine N-methyltransferase EHMT2	_pSGEVTLTK_	S(1)GEVTLTK;S(0.999)GEVT(0.001)LTK;S(0.998)GEVT(0.001)LT(0.001)K	457.715166;457.715166;457.715166	2;2;2	S246-p	S(1)	TRUE	TRUE	TRUE	FALSE	FALSE	ELGSARRSGEVTLTK	0.0324662	0.509575	1.424	1	20	25876;25772;25728	FALSE	TRUE	16.6958	16.6427	16.5109	16.4776	16.4839	17.2426	17.1095	16.9578	16.866	17.183	0.00111787	FALSE	TRUE	FALSE	FALSE	FALSE	FALSE	FALSE	FALSE	FALSE	FALSE	FALSE	FALSE	FALSE
191610	M6620	Q96KQ7	EHMT2	EHMT2 BAT8 C6orf30 G9A KMT1C NG36	Histone-lysine N-methyltransferase EHMT2	_pSGEVTLTK_	S(1)GEVTLTK	457.715166;457.715166;457.715166	2;2;2	S246-p	S(1)	TRUE	TRUE	TRUE	FALSE	FALSE	ELGSARRSGEVTLTK	0.0075181	0.756858	1.69	1	19	28981;29136;28821	FALSE	TRUE	17.8408	17.669	17.6399	17.8261	17.7435	17.0232	16.6059	17.0651	17.0392	17.2014	0.000137339	FALSE	TRUE	FALSE	FALSE	FALSE	FALSE	FALSE	FALSE	FALSE	FALSE	FALSE	FALSE	FALSE
218801	M6620	Q9NRA8	EIF4ENIF1	EIF4ENIF1	Eukaryotic translation initiation factor 4E transporter	_VKEDDLDVVLpSPQR_	VKEDDLDVVLS(1)PQR	564.944987;564.944987;564.944987	3;3;3	S115-p	S(1)	TRUE	TRUE	TRUE	FALSE	FALSE	DDLDVVLSPQRRSFG	0.0140954	0.723596	1.651	1	20	35222;35234;35074	FALSE	FALSE	15.3164	14.9894	14.8904	15.1245	14.8856	14.4256	14.0775	14.3166	14.1612	14.6074	0.000353106	FALSE	TRUE	FALSE	FALSE	FALSE	FALSE	FALSE	FALSE	FALSE	FALSE	FALSE	FALSE	FALSE
218805	M4344	Q9NRA8	EIF4ENIF1	EIF4ENIF1	Eukaryotic translation initiation factor 4E transporter	_VKEDDLDVVLpSPQRR_	VKEDDLDVVLS(1)PQRR	616.97869;462.985837	3;4	S115-p	S(1)	TRUE	TRUE	TRUE	FALSE	FALSE	DDLDVVLSPQRRSFG	0.0155161	0.947882	1.929	1	2	35147;35765	FALSE	FALSE	13.9862	13.4747	13.7274	13.1743	14.1294	14.8657	14.4129	14.4948	14.7454	14.7127	0.000381332	FALSE	TRUE	FALSE	FALSE	FALSE	FALSE	FALSE	FALSE	FALSE	FALSE	FALSE	FALSE	FALSE
218812	M6620	Q9NRA8	EIF4ENIF1	EIF4ENIF1	Eukaryotic translation initiation factor 4E transporter	_VKEDDLDVVLpSPQRR_	VKEDDLDVVLS(1)PQRR	462.985837;462.985837;616.97869;462.985837	4;4;3;4	S115-p	S(1)	TRUE	TRUE	TRUE	FALSE	FALSE	DDLDVVLSPQRRSFG	0.00281051	0.988804	1.985	1	2	30045;29941;29962;30005	FALSE	FALSE	15.2654	14.6851	14.8067	14.6797	14.7598	13.9906	13.5863	13.8533	13.9751	13.8473	2.93e-05	FALSE	TRUE	FALSE	FALSE	FALSE	FALSE	FALSE	FALSE	FALSE	FALSE	FALSE	FALSE	FALSE
194963	M4344	Q14241	ELOA	ELOA TCEB3 MSTP059	Elongin-A	_pSLGSLPK_	S(0.989)LGS(0.011)LPK	391.196	2	S410-p	S(0.989)	TRUE	TRUE	FALSE	FALSE	FALSE	KTNLDRKSLGSLPKV	0.0366955	0.881046	1.842	1	10	32791	FALSE	FALSE	16.0989	16.1043	16.1061	15.3071	15.8232	16.9299	17.0253	17.0721	16.3694	16.4481	0.00133582	FALSE	TRUE	FALSE	FALSE	FALSE	FALSE	FALSE	FALSE	FALSE	FALSE	FALSE	FALSE	FALSE
194964	M6620	Q14241	ELOA	ELOA TCEB3 MSTP059	Elongin-A	_pSLGSLPK_	S(0.999)LGS(0.001)LPK	391.196412;391.196412;391.196412	2;2;2	S410-p	S(0.999)	TRUE	TRUE	TRUE	FALSE	FALSE	KTNLDRKSLGSLPKV	0.00307592	1.32704	2.509	1	9	33581;33784;33472	FALSE	FALSE	17.7805	17.5918	17.2468	17.6893	17.0372	16.5575	15.7879	15.8193	16.4064	16.1392	3.36e-05	FALSE	TRUE	FALSE	FALSE	FALSE	FALSE	FALSE	FALSE	FALSE	FALSE	FALSE	FALSE	FALSE
172956	M4344	Q96E09	FAM122A	NA	Protein FAM122A	_RIDFIPVSPAPpSPTR_	RIDFIPVSPAPS(0.974)PT(0.026)R;RIDFIPVSPAPS(0.973)PT(0.027)R;RIDFIPVSPAPS(0.975)PT(0.025)R	578.297583;578.297583;578.297583	3;3;3	S147-p	S(0.974)	TRUE	TRUE	FALSE	FALSE	FALSE	IPVSPAPSPTRGIGK	5.06e-05	2.05862	4.166	1	14	37560;37356;37658	FALSE	FALSE	15.1619	15.0115	15.3794	14.5571	15.461	17.1668	17.3614	17.0548	16.9485	17.3325	1.79e-07	FALSE	TRUE	FALSE	FALSE	FALSE	FALSE	FALSE	FALSE	TRUE	FALSE	FALSE	FALSE	FALSE
172963	M6620	Q96E09	FAM122A	NA	Protein FAM122A	_RIDFIPVSPAPpSPTR_	RIDFIPVSPAPS(0.99)PT(0.01)R;RIDFIPVSPAPS(0.955)PT(0.045)R;RIDFIPVSPAPS(0.928)PT(0.072)R	578.297583;578.297583;578.297583	3;3;3	S147-p	S(0.99)	TRUE	TRUE	FALSE	FALSE	FALSE	IPVSPAPSPTRGIGK	0.0320069	0.63443	1.552	1	13	38571;38616;38390	FALSE	FALSE	14.9431	15.3836	15.2774	15.3017	14.9376	14.4129	14.7367	14.7741	14.3589	14.3886	0.0012173	FALSE	TRUE	FALSE	FALSE	FALSE	FALSE	FALSE	FALSE	TRUE	FALSE	FALSE	FALSE	FALSE
189694	M4344	Q13643	FHL3	FHL3 SLIM2	Four and a half LIM domains protein 3	_(ac)pSESFDCAK_	S(0.966)ES(0.034)FDCAK;S(0.986)ES(0.014)FDCAK	533.183372;533.183372;533.183372	2;2;2	S2-p	S(0.966)	TRUE	TRUE	FALSE	FALSE	FALSE	______MSESFDCAK	0.0372238	0.649397	1.569	1	16	32346;32299;32276	FALSE	FALSE	16.4583	16.4528	16.5519	16.4069	16.8159	17.0684	17.2372	16.8866	17.6219	17.1188	0.00137569	FALSE	TRUE	FALSE	FALSE	FALSE	FALSE	FALSE	FALSE	FALSE	FALSE	FALSE	FALSE	FALSE
189698	M6620	Q13643	FHL3	FHL3 SLIM2	Four and a half LIM domains protein 3	_(ac)pSESFDCAK_	S(0.932)ES(0.068)FDCAK;S(0.993)ES(0.007)FDCAK;S(0.995)ES(0.005)FDCAK	533.183372;533.183372;533.183372	2;2;2	S2-p	S(0.932)	TRUE	TRUE	FALSE	FALSE	FALSE	______MSESFDCAK	0.0317719	0.629522	1.547	1	19	32592;32746;32409	FALSE	FALSE	16.9891	17.3642	17.0179	16.7814	17.2515	16.4467	16.6672	16.5609	16.3663	16.2153	0.00120059	FALSE	TRUE	FALSE	FALSE	FALSE	FALSE	FALSE	FALSE	FALSE	FALSE	FALSE	FALSE	FALSE
122696	M4344	Q8TF40	FNIP1	FNIP1 KIAA1961	Folliculin-interacting protein 1	_LLDpSDSHTGK_	LLDS(0.99)DS(0.01)HTGK;LLDS(0.909)DS(0.091)HTGK	384.835937;384.835937	3;3	S714-p	S(0.99)	TRUE	TRUE	FALSE	FALSE	FALSE	QSEKLLDSDSHTGKA	3.44e-05	1.34736	2.544	1	4	20425;20619	FALSE	FALSE	14.9795	14.9178	15.0782	14.9037	14.9211	16.2589	16.4999	16.3662	16.112	16.3003	9.98e-08	FALSE	TRUE	FALSE	FALSE	FALSE	FALSE	FALSE	FALSE	FALSE	FALSE	FALSE	FALSE	FALSE
122701	M6620	Q8TF40	FNIP1	FNIP1 KIAA1961	Folliculin-interacting protein 1	_LLDpSDSHTGK_	LLDS(0.97)DS(0.03)HTGK;LLDS(0.885)DS(0.115)HTGK	384.835937;384.835937	3;3	S714-p	S(0.97)	TRUE	TRUE	FALSE	FALSE	FALSE	QSEKLLDSDSHTGKA	0.000172306	1.44247	2.718	1	4	21736;21695	FALSE	FALSE	16.5837	16.7953	16.3327	16.4906	16.4479	15.1803	15.3096	15.0267	14.9798	14.9415	2.19e-07	FALSE	TRUE	FALSE	FALSE	FALSE	FALSE	FALSE	FALSE	FALSE	FALSE	FALSE	FALSE	FALSE
85011	M4344	Q86YP4	GATAD2A	GATAD2A	Transcriptional repressor p66-alpha	_GVLHTFpSPSPK_	GVLHT(0.043)FS(0.957)PSPK;GVLHT(0.014)FS(0.986)PSPK	417.204073;417.204073	3;3	S546-p	S(0.957)	TRUE	TRUE	FALSE	FALSE	FALSE	RGVLHTFSPSPKLQN	0.0473396	0.953327	1.936	1	14	29608;29394	FALSE	FALSE	15.086	14.7814	14.9801	13.9953	15.4633	16.0747	15.833	15.7173	15.6668	15.7809	0.00197844	FALSE	TRUE	FALSE	FALSE	FALSE	FALSE	FALSE	FALSE	FALSE	FALSE	FALSE	FALSE	FALSE
85017	M6620	Q86YP4	GATAD2A	GATAD2A	Transcriptional repressor p66-alpha	_GVLHTFpSPSPK_	GVLHT(0.07)FS(0.913)PS(0.016)PK;GVLHT(0.002)FS(0.992)PS(0.006)PK	417.204073;625.302471	3;2	S546-p	S(0.913)	TRUE	TRUE	FALSE	FALSE	FALSE	RGVLHTFSPSPKLQN	0.00132554	0.930164	1.905	1	13	29817;29827	FALSE	FALSE	15.6699	15.5064	15.5366	15.7346	15.4114	14.6499	14.451	14.6732	14.8111	14.623	7.76e-06	FALSE	TRUE	FALSE	FALSE	FALSE	FALSE	FALSE	FALSE	FALSE	FALSE	FALSE	FALSE	FALSE
226262	M4344	Q8WXI9	GATAD2B	GATAD2B KIAA1150	Transcriptional repressor p66-beta	_VSSPLPpSPSAM(ox)TDAANSQAAAK_	VS(0.001)S(0.004)PLPS(0.95)PS(0.032)AMT(0.013)DAANSQAAAK;VS(0.001)S(0.005)PLPS(0.915)PS(0.064)AMT(0.015)DAANSQAAAK;VS(0.005)S(0.022)PLPS(0.678)PS(0.284)AMT(0.011)DAANSQAAAK	732.999602;732.999602;732.999602	3;3;3	S338-p	S(0.95)	TRUE	TRUE	FALSE	FALSE	FALSE	RVSSPLPSPSAMTDA	0.00426399	1.40299	2.644	1	4	30889;30972;31209	FALSE	FALSE	13.8551	13.6515	13.3574	12.7291	14.0976	14.8627	14.9251	14.9866	14.934	14.9973	6.22e-05	FALSE	TRUE	FALSE	FALSE	FALSE	FALSE	FALSE	FALSE	FALSE	FALSE	FALSE	FALSE	FALSE
226268	M4344	Q8WXI9	GATAD2B	GATAD2B KIAA1150	Transcriptional repressor p66-beta	_VSSPLPpSPSAM(ox)TDAANSQAAAK_	VS(0.01)S(0.037)PLPS(0.894)PS(0.052)AMT(0.007)DAANSQAAAK;VS(0.005)S(0.022)PLPS(0.601)PS(0.186)AMT(0.186)DAANSQAAAK	732.999602;732.999602	3;3	S338-p	S(0.894)	TRUE	TRUE	FALSE	FALSE	FALSE	RVSSPLPSPSAMTDA	8.02e-05	1.54434	2.917	1	7	30066;29795	FALSE	FALSE	13.9788	13.996	14.0955	13.3917	14.0173	15.3832	15.4832	15.4326	15.4965	15.4054	3.61e-07	FALSE	TRUE	FALSE	FALSE	FALSE	FALSE	FALSE	FALSE	FALSE	FALSE	FALSE	FALSE	FALSE
226279	M6620	Q8WXI9	GATAD2B	GATAD2B KIAA1150	Transcriptional repressor p66-beta	_VSSPLPpSPSAM(ox)TDAANSQAAAK_	VS(0.002)S(0.008)PLPS(0.759)PS(0.116)AMT(0.116)DAANSQAAAK;VS(0.001)S(0.005)PLPS(0.944)PS(0.038)AMT(0.012)DAANSQAAAK;VS(0.006)S(0.027)PLPS(0.928)PS(0.037)AMT(0.002)DAANSQAAAK	732.999602;732.999602;732.999602	3;3;3	S338-p	S(0.759)	TRUE	TRUE	FALSE	FALSE	FALSE	RVSSPLPSPSAMTDA	0.00416773	0.822083	1.768	1	7	33576;33565;33757	FALSE	FALSE	14.7971	14.7113	15.0484	14.7955	15.0428	13.7951	14.129	14.2128	14.1628	13.9849	5.47e-05	FALSE	TRUE	FALSE	FALSE	FALSE	FALSE	FALSE	FALSE	FALSE	FALSE	FALSE	FALSE	FALSE
226285	M4344	Q8WXI9	GATAD2B	GATAD2B KIAA1150	Transcriptional repressor p66-beta	_VSSPLPpSPSAM(ox)TDAAN(de)SQAAAK_	VS(0.064)S(0.059)PLPS(0.291)PS(0.291)AMT(0.291)DAANS(0.002)QAAAK;VS(0.038)S(0.189)PLPS(0.258)PS(0.258)AMT(0.258)DAANS(0.001)QAAAK	733.327608;733.327608	3;3	S338-p	S(0.291)	TRUE	FALSE	FALSE	FALSE	FALSE	RVSSPLPSPSAMTDA	0.000429993	1.38479	2.611	1	4	32259;32540	FALSE	FALSE	11.8889	11.8819	11.8282	11.9406	12.3178	13.5461	13.5982	12.933	13.1973	13.5067	3.22e-06	FALSE	TRUE	FALSE	FALSE	FALSE	FALSE	FALSE	FALSE	FALSE	FALSE	FALSE	FALSE	FALSE
226303	M4344	Q8WXI9	GATAD2B	GATAD2B KIAA1150	Transcriptional repressor p66-beta	_VSSPLPpSPSAMTDAANSQAAAK_	VS(0.001)S(0.003)PLPS(0.942)PS(0.054)AMTDAANSQAAAK;VS(0.001)S(0.004)PLPS(0.955)PS(0.039)AMTDAANSQAAAK	727.667964;727.667964	3;3	S338-p	S(0.942)	TRUE	TRUE	FALSE	FALSE	FALSE	RVSSPLPSPSAMTDA	5.42e-05	1.60457	3.041	1	7	35375;34814	FALSE	FALSE	16.19	16.0756	16.4048	15.661	16.089	17.5877	17.7831	17.7233	17.6409	17.7083	2.06e-07	FALSE	TRUE	FALSE	FALSE	FALSE	FALSE	FALSE	FALSE	FALSE	FALSE	FALSE	FALSE	FALSE
141530	M4344	Q5T3I0	GPATCH4	GPATCH4 GPATC4	G patch domain-containing protein 4	_(ac)M(ox)NVpTPEVK_	MNVT(1)PEVK	528.227583;528.227583;528.227583	2;2;2	T4-p	T(1)	TRUE	TRUE	TRUE	FALSE	FALSE	____MNVTPEVKSRG	0.0479275	0.656014	1.576	1	8	29055;28596;29108	FALSE	FALSE	15.1705	14.863	14.8209	14.4134	15.1459	15.7348	15.4427	15.4308	15.3679	15.7176	0.00200891	FALSE	TRUE	FALSE	FALSE	FALSE	FALSE	FALSE	FALSE	FALSE	FALSE	FALSE	FALSE	FALSE
141536	M6620	Q5T3I0	GPATCH4	GPATCH4 GPATC4	G patch domain-containing protein 4	_(ac)M(ox)NVpTPEVK_	MNVT(1)PEVK	528.227583;528.227583;528.227583	2;2;2	T4-p	T(1)	TRUE	TRUE	TRUE	FALSE	FALSE	____MNVTPEVKSRG	0.0237848	0.630641	1.548	1	7	27704;27636;27916	FALSE	FALSE	15.0431	14.9214	14.9198	15.4769	14.9119	14.504	14.287	14.438	14.4938	14.397	0.000771495	FALSE	TRUE	FALSE	FALSE	FALSE	FALSE	FALSE	FALSE	FALSE	FALSE	FALSE	FALSE	FALSE
141539	M6620	Q5T3I0	GPATCH4	GPATCH4 GPATC4	G patch domain-containing protein 4	_(ac)M(ox)NVpTPEVK_	MNVT(1)PEVK	528.227583;528.227583;528.227583	2;2;2	T4-p	T(1)	TRUE	TRUE	TRUE	FALSE	FALSE	____MNVTPEVKSRG	0.00151356	0.956279	1.94	1	8	28175;28422;28116	FALSE	FALSE	16.2985	16.0866	16.1616	16.3437	15.8706	15.2488	15.1415	15.0646	15.3258	15.1991	9.95e-06	FALSE	TRUE	FALSE	FALSE	FALSE	FALSE	FALSE	FALSE	FALSE	FALSE	FALSE	FALSE	FALSE
141543	M6620	Q5T3I0	GPATCH4	GPATCH4 GPATC4	G patch domain-containing protein 4	_(ac)M(ox)NVpTPEVK_	MNVT(1)PEVK	528.227583;528.227583;528.227583	2;2;2	T4-p	T(1)	TRUE	TRUE	TRUE	FALSE	FALSE	____MNVTPEVKSRG	0.0194804	0.922015	1.895	1	19	29667;29831;29519	FALSE	FALSE	16.7563	16.7559	16.2736	16.2736	15.9523	15.3267	15.5212	15.9492	15.3603	15.2442	0.000576879	FALSE	TRUE	FALSE	FALSE	FALSE	FALSE	FALSE	FALSE	FALSE	FALSE	FALSE	FALSE	FALSE
141552	M6620	Q5T3I0	GPATCH4	GPATCH4 GPATC4	G patch domain-containing protein 4	_(ac)MNVpTPEVK_	MNVT(1)PEVK	520.23	2	T4-p	T(1)	TRUE	TRUE	TRUE	FALSE	FALSE	____MNVTPEVKSRG	0.00900373	0.7139	1.64	1	8	39487	FALSE	FALSE	14.7073	14.4408	14.623	14.4262	14.4262	13.8171	14.0738	13.8963	13.633	13.6337	0.000183666	FALSE	TRUE	FALSE	FALSE	FALSE	FALSE	FALSE	FALSE	FALSE	FALSE	FALSE	FALSE	FALSE
187313	M4344	P84243	H3F3A	H3-3A H3.3A H3F3 H3F3A PP781; H3-3B H3.3B H3F3B	Histone H3.3	_pSAPSTGGVK_	S(1)APSTGGVK	442.2	2	S29-p	S(1)	TRUE	TRUE	TRUE	FALSE	FALSE	ATKAARKSAPSTGGV	0.00328431	0.719225	1.646	1	20	15936	FALSE	FALSE	16.2943	16.3322	16.2715	16.5312	16.4651	17.1983	17.0022	16.9739	17.0934	17.2226	4.44e-05	FALSE	FALSE	FALSE	FALSE	FALSE	FALSE	FALSE	FALSE	FALSE	FALSE	FALSE	FALSE	FALSE
187314	M6620	P84243	H3F3A	H3-3A H3.3A H3F3 H3F3A PP781; H3-3B H3.3B H3F3B	Histone H3.3	_pSAPSTGGVK_	S(1)APSTGGVK	442.199683;442.199683	2;2	S29-p	S(1)	TRUE	TRUE	TRUE	FALSE	FALSE	ATKAARKSAPSTGGV	0.0209124	0.808571	1.751	1	19	18989;18901	FALSE	FALSE	17.6837	17.9455	17.7369	17.7742	17.1983	17.1482	17.0871	16.8273	16.6771	16.5561	0.0006341	FALSE	FALSE	FALSE	FALSE	FALSE	FALSE	FALSE	FALSE	FALSE	FALSE	FALSE	FALSE	FALSE
178351	M4344	P51610	HCFC1	HCFC1 HCF1 HFC1	Host cell factor 1	_RPMpSSPEM(ox)K_	RPMS(0.5)S(0.5)PEMK	386.828	3	S2019-p	S(0.5)	TRUE	FALSE	FALSE	FALSE	FALSE	PANKRPMSSPEMKSA	0.00719388	0.7938	1.734	1	3	11090	FALSE	FALSE	15.1294	14.8724	14.8903	14.8801	15.2026	15.9584	15.6908	15.4674	15.8194	16.0079	0.000129831	FALSE	TRUE	FALSE	FALSE	FALSE	FALSE	FALSE	FALSE	FALSE	FALSE	FALSE	FALSE	FALSE
178352	M4344	P51610	HCFC1	HCFC1 HCF1 HFC1	Host cell factor 1	_RPM(ox)pSSPEMK_	RPMS(0.615)S(0.385)PEMK;RPMS(0.5)S(0.5)PEMK;RPMS(0.593)S(0.407)PEMK	386.82762;386.82762;386.82762	3;3;3	S2019-p	S(0.615)	TRUE	FALSE	FALSE	FALSE	FALSE	PANKRPMSSPEMKSA	0.00123213	0.882468	1.844	1	20	12113;11871;11654	FALSE	FALSE	15.9858	15.7919	15.8965	15.7924	16.1102	16.7945	16.7809	16.6141	16.797	17.0025	1.26e-05	FALSE	TRUE	FALSE	FALSE	FALSE	FALSE	FALSE	FALSE	FALSE	FALSE	FALSE	FALSE	FALSE
178358	M6620	P51610	HCFC1	HCFC1 HCF1 HFC1	Host cell factor 1	_RPM(ox)pSSPEMK_	RPMS(0.588)S(0.412)PEMK	386.828	3	S2019-p	S(0.588)	TRUE	FALSE	FALSE	FALSE	FALSE	PANKRPMSSPEMKSA	0.0394283	0.618789	1.536	1	20	10697	FALSE	FALSE	14.2449	14.6783	14.2933	14.3828	14.2186	14.0303	13.5377	13.9545	13.6926	13.5089	0.00164065	FALSE	TRUE	FALSE	FALSE	FALSE	FALSE	FALSE	FALSE	FALSE	FALSE	FALSE	FALSE	FALSE
1500	M4344	P16403	HIST1H1C	H1-2 H1F2 HIST1H1C	Histone H1.2	_AAGGApTPK_	AAGGAT(1)PK	376.670561;376.670561;376.670561	2;2;2	T146-p	T(1)	TRUE	TRUE	TRUE	FALSE	FALSE	KKAAGGATPKKSAKK	0.0465165	1.50324	2.835	1	1	10355;10033;10130	FALSE	FALSE	16.2547	16.2247	16.4436	14.4883	15.8443	17.529	17.9299	17.5112	17.2075	16.5944	0.00192685	FALSE	TRUE	FALSE	FALSE	FALSE	FALSE	FALSE	FALSE	FALSE	FALSE	FALSE	FALSE	FALSE
1504	M4344	P16403	HIST1H1C	H1-2 H1F2 HIST1H1C	Histone H1.2	_AAGGApTPK_	AAGGAT(1)PK	376.670561;376.670561	2;2	T146-p	T(1)	TRUE	TRUE	TRUE	FALSE	FALSE	KKAAGGATPKKSAKK	0.035769	1.4359	2.706	1	20	10678;10388	FALSE	FALSE	17.741	17.955	17.9104	16.397	17.2499	19.1692	19.3485	19.2619	18.4635	18.1898	0.00128449	FALSE	TRUE	FALSE	FALSE	FALSE	FALSE	FALSE	FALSE	FALSE	FALSE	FALSE	FALSE	FALSE
1509	M6620	P16403	HIST1H1C	H1-2 H1F2 HIST1H1C	Histone H1.2	_AAGGApTPK_	AAGGAT(1)PK	376.670561;376.670561;376.670561	2;2;2	T146-p	T(1)	TRUE	TRUE	TRUE	FALSE	FALSE	KKAAGGATPKKSAKK	0.0238509	1.13492	2.196	1	20	10462;10437;10222	FALSE	FALSE	21.694	21.1327	21.3859	21.784	21.8234	20.5535	19.5521	20.4399	20.6021	20.9977	0.000775191	FALSE	TRUE	FALSE	FALSE	FALSE	FALSE	FALSE	FALSE	FALSE	FALSE	FALSE	FALSE	FALSE
1515	M6620	P16403	HIST1H1C	H1-2 H1F2 HIST1H1C	Histone H1.2	_AAGGApTPKK_	AAGGAT(1)PKK	294.147787;294.147787;294.147787	3;3;3	T146-p	T(1)	TRUE	TRUE	TRUE	FALSE	FALSE	KKAAGGATPKKSAKK	0.00899663	0.993469	1.991	1	11	13635;13636;13664	FALSE	FALSE	18.6856	18.3943	18.5169	18.7816	18.7289	17.7657	16.9773	17.714	17.735	17.948	0.000182314	FALSE	TRUE	FALSE	FALSE	FALSE	FALSE	FALSE	FALSE	FALSE	FALSE	FALSE	FALSE	FALSE
101574	M4344	P16403	HIST1H1C	H1-2 H1F2 HIST1H1C	Histone H1.2	_KAAGGApTPK_	KAAGGAT(1)PK	294.147787;294.147787	3;3	T146-p	T(1)	TRUE	TRUE	TRUE	FALSE	FALSE	KKAAGGATPKKSAKK	0.02637	1.48259	2.794	1	13	11605;11568	FALSE	FALSE	19.4086	19.8068	19.5851	18.05	18.8341	20.9391	20.823	20.9612	20.1867	20.1877	0.00082578	FALSE	TRUE	FALSE	FALSE	FALSE	FALSE	FALSE	FALSE	FALSE	FALSE	FALSE	FALSE	FALSE
101577	M4344	P16403	HIST1H1C	H1-2 H1F2 HIST1H1C	Histone H1.2	_KAAGGApTPK_	KAAGGAT(1)PK	294.147787;440.718043;294.147787;294.147787;294.147787;440.718043;294.147787;440.718043	3;2;3;3;3;2;3;2	T146-p	T(1)	TRUE	TRUE	TRUE	FALSE	FALSE	KKAAGGATPKKSAKK	0.0340786	1.51461	2.857	1	14	11375;11381;11757;12335;10956;11129;11452;11448	FALSE	FALSE	17.5026	17.6052	17.7219	15.8029	16.938	18.7481	19.0382	18.8486	18.4202	18.0886	0.00120138	FALSE	TRUE	FALSE	FALSE	FALSE	FALSE	FALSE	FALSE	FALSE	FALSE	FALSE	FALSE	FALSE
102183	M4344	P16403	HIST1H1C	H1-2 H1F2 HIST1H1C	Histone H1.2	_KAGGpTPR_	KAGGT(1)PR	256.125094;383.684003;256.125094;383.684003;256.125094	3;2;3;2;3	T31-p	T(1)	TRUE	TRUE	TRUE	FALSE	FALSE	AAKKAGGTPRKASGP	0.0156094	1.49543	2.819	1	10	6121;5772;5475;5476;5685	FALSE	FALSE	18.1874	18.4657	18.4604	16.9854	17.7699	19.6077	19.8725	19.689	19.3005	18.8762	0.000384105	FALSE	TRUE	FALSE	FALSE	FALSE	FALSE	FALSE	FALSE	FALSE	FALSE	FALSE	FALSE	FALSE
102197	M6620	P16403	HIST1H1C	H1-2 H1F2 HIST1H1C	Histone H1.2	_KAGGpTPR_	KAGGT(1)PR	256.125094;256.125094;256.125094	3;3;3	T31-p	T(1)	TRUE	TRUE	TRUE	FALSE	FALSE	AAKKAGGTPRKASGP	0.0015018	0.989886	1.986	1	9	6074;5682;5606	FALSE	FALSE	18.6434	18.84	18.8596	18.9119	18.7912	18.0235	17.7851	17.6893	17.5632	18.0355	9.82e-06	FALSE	TRUE	FALSE	FALSE	FALSE	FALSE	FALSE	FALSE	FALSE	FALSE	FALSE	FALSE	FALSE
29330	M4344	P10412	HIST1H1E	H1-4 H1F4 HIST1H1E	Histone H1.4	_ATGAApTPK_	ATGAAT(1)PK;AT(0.001)GAAT(0.999)PK	398.683668;398.683668;398.683668	2;2;2	T146-p	T(1)	TRUE	TRUE	TRUE	FALSE	FALSE	KKATGAATPKKSAKK	0.0429238	1.73209	3.322	1	1	11203;10927;11002	FALSE	FALSE	19.1014	19.3279	19.2974	16.9066	18.8155	20.6302	20.6561	20.6586	20.1735	19.9909	0.0017044	FALSE	TRUE	FALSE	FALSE	FALSE	FALSE	FALSE	FALSE	FALSE	FALSE	FALSE	FALSE	FALSE
29334	M6620	P10412	HIST1H1E	H1-4 H1F4 HIST1H1E	Histone H1.4	_ATGAApTPK_	ATGAAT(1)PK;AT(0.002)GAAT(0.998)PK;AT(0.004)GAAT(0.996)PK	398.683668;398.683668;398.683668	2;2;2	T146-p	T(1)	TRUE	TRUE	TRUE	FALSE	FALSE	KKATGAATPKKSAKK	0.0199587	1.17997	2.266	1	1	10698;10817;10976	FALSE	FALSE	19.623	18.8327	19.0956	19.3388	19.4409	18.1639	17.2094	18.0581	18.5643	18.4354	0.000597337	FALSE	TRUE	FALSE	FALSE	FALSE	FALSE	FALSE	FALSE	FALSE	FALSE	FALSE	FALSE	FALSE
29338	M6620	P10412	HIST1H1E	H1-4 H1F4 HIST1H1E	Histone H1.4	_ATGAApTPK_	AT(0.011)GAAT(0.989)PK;ATGAAT(1)PK;AT(0.016)GAAT(0.984)PK	398.683668;398.683668;398.683668	2;2;2	T146-p	T(0.989)	TRUE	TRUE	FALSE	FALSE	FALSE	KKATGAATPKKSAKK	0.0362709	1.03795	2.053	1	20	11310;11414;11050	FALSE	FALSE	20.1382	19.7664	19.557	20.2731	19.8985	19.1733	17.9611	19.0571	18.9442	19.3079	0.00146325	FALSE	TRUE	FALSE	FALSE	FALSE	FALSE	FALSE	FALSE	FALSE	FALSE	FALSE	FALSE	FALSE
29343	M4344	P10412	HIST1H1E	H1-4 H1F4 HIST1H1E	Histone H1.4	_ATGAApTPKK_	ATGAAT(1)PKK	308.823	3	T146-p	T(1)	TRUE	TRUE	TRUE	FALSE	FALSE	KKATGAATPKKSAKK	0.0283998	1.39922	2.638	1	11	13816	FALSE	FALSE	15.5094	15.9231	15.6327	14.2971	15.0589	17.1256	16.721	17.0429	16.0123	16.5155	0.000940888	FALSE	TRUE	FALSE	FALSE	FALSE	FALSE	FALSE	FALSE	FALSE	FALSE	FALSE	FALSE	FALSE
29347	M6620	P10412	HIST1H1E	H1-4 H1F4 HIST1H1E	Histone H1.4	_ATGAApTPKK_	AT(0.004)GAAT(0.996)PKK;ATGAAT(1)PKK;AT(0.002)GAAT(0.998)PKK	308.823192;308.823192;308.823192	3;3;3	T146-p	T(0.996)	TRUE	TRUE	TRUE	FALSE	FALSE	KKATGAATPKKSAKK	0.0260359	0.972848	1.963	1	11	13951;14088;14118	FALSE	FALSE	18.7073	18.3867	18.2978	18.7034	18.4814	17.9513	16.707	17.6735	17.6917	17.6889	0.000878395	FALSE	TRUE	FALSE	FALSE	FALSE	FALSE	FALSE	FALSE	FALSE	FALSE	FALSE	FALSE	FALSE
102803	M4344	P10412	HIST1H1E	H1-4 H1F4 HIST1H1E	Histone H1.4	_KATGAApTPK_	KAT(0.001)GAAT(0.999)PK;KAT(0.003)GAAT(0.997)PK;KAT(0.008)GAAT(0.992)PK;KATGAAT(1)PK;KAT(0.005)GAAT(0.995)PK;KAT(0.016)GAAT(0.984)PK	308.823192;231.869213;308.823192;308.823192;462.73115;231.869213;308.823192;308.823192;462.73115;308.823192	3;4;3;3;2;4;3;3;2;3	T146-p	T(0.999)	TRUE	TRUE	TRUE	FALSE	FALSE	KKATGAATPKKSAKK	0.0343656	1.27268	2.416	1	14	12585;11821;12961;11391;11577;11758;12780;11730;11923;13099	FALSE	FALSE	16.213	16.6762	16.3076	14.8414	15.9861	17.529	17.3756	17.361	17.1083	17.0137	0.00122137	FALSE	TRUE	FALSE	FALSE	FALSE	FALSE	FALSE	FALSE	FALSE	FALSE	FALSE	FALSE	FALSE
110401	M4344	Q71DI3	HIST2H3A	H3C15 HIST2H3A; H3C14 H3F2 H3FM HIST2H3C; H3C13 HIST2H3D	Histone H3.2	_KpSAPATGGVK_	KS(1)APATGGVK	332.502	3	S29-p	S(1)	TRUE	TRUE	TRUE	FALSE	FALSE	ATKAARKSAPATGGV	0.0133714	0.679508	1.602	1	13	16271	FALSE	FALSE	15.3404	15.5262	15.2582	15.0098	15.4076	15.9352	16.1584	15.758	16.0247	16.0634	0.000312563	FALSE	FALSE	FALSE	FALSE	FALSE	FALSE	FALSE	FALSE	FALSE	FALSE	FALSE	FALSE	FALSE
110402	M6620	Q71DI3	HIST2H3A	H3C15 HIST2H3A; H3C14 H3F2 H3FM HIST2H3C; H3C13 HIST2H3D	Histone H3.2	_KpSAPATGGVK_	KS(1)APATGGVK	332.50223;332.50223;332.50223	3;3;3	S29-p	S(1)	TRUE	TRUE	TRUE	FALSE	FALSE	ATKAARKSAPATGGV	0.00781604	0.909915	1.879	1	12	17102;17222;17381	FALSE	FALSE	17.4739	17.4609	17.5609	17.6391	17.5942	17.0628	16.1499	16.7808	16.5183	16.6676	0.00014647	FALSE	FALSE	FALSE	FALSE	FALSE	FALSE	FALSE	FALSE	FALSE	FALSE	FALSE	FALSE	FALSE
187229	M4344	Q71DI3	HIST2H3A	H3C15 HIST2H3A; H3C14 H3F2 H3FM HIST2H3C; H3C13 HIST2H3D	Histone H3.2	_pSAPATGGVK_	S(1)APATGGVK	434.202225;289.803909;434.202225;289.803909;434.202225	2;3;2;3;2	S29-p	S(1)	TRUE	TRUE	TRUE	FALSE	FALSE	ATKAARKSAPATGGV	0.00100393	0.829146	1.777	1	20	16731;16732;16484;16518;16338	FALSE	FALSE	18.2033	18.1767	17.9112	18.0588	18.0864	18.9164	19.0005	18.7876	18.8717	19.0059	9.83e-06	FALSE	FALSE	FALSE	FALSE	FALSE	FALSE	FALSE	FALSE	FALSE	FALSE	FALSE	FALSE	FALSE
187235	M6620	Q71DI3	HIST2H3A	H3C15 HIST2H3A; H3C14 H3F2 H3FM HIST2H3C; H3C13 HIST2H3D	Histone H3.2	_pSAPATGGVK_	S(1)APATGGVK	434.202225;434.202225;434.202225	2;2;2	S29-p	S(1)	TRUE	TRUE	TRUE	FALSE	FALSE	ATKAARKSAPATGGV	0.03194	1.00194	2.003	1	19	19380;19625;19296	FALSE	FALSE	18.8759	19.5365	19.1474	19.5552	18.8591	18.4924	17.686	18.6167	17.7239	18.4454	0.00121029	FALSE	FALSE	FALSE	FALSE	FALSE	FALSE	FALSE	FALSE	FALSE	FALSE	FALSE	FALSE	FALSE
187238	M6620	Q71DI3	HIST2H3A	H3C15 HIST2H3A; H3C14 H3F2 H3FM HIST2H3C; H3C13 HIST2H3D	Histone H3.2	_pSAPATGGVK_	S(1)APATGGVK	434.202225;434.202225;434.202225	2;2;2	S29-p	S(1)	TRUE	TRUE	TRUE	FALSE	FALSE	ATKAARKSAPATGGV	0.000428079	1.08841	2.126	1	20	16916;16670;16544	FALSE	FALSE	19.2041	19.1222	19.5024	19.1317	19.117	18.0901	18.1109	18.225	18.0869	18.1224	1.39e-06	FALSE	FALSE	FALSE	FALSE	FALSE	FALSE	FALSE	FALSE	FALSE	FALSE	FALSE	FALSE	FALSE
56822	M4344	P17096	HMGA1	HMGA1 HMGIY	High mobility group protein HMG-I/HMG-Y	_EPSEVPpTPK_	EPS(0.001)EVPT(0.999)PK;EPS(0.025)EVPT(0.975)PK;EPSEVPT(1)PK	355.161762;532.239005;355.161762;532.239005;355.161762;532.239005	3;2;3;2;3;2	T53-p	T(0.999)	TRUE	TRUE	TRUE	FALSE	FALSE	KEPSEVPTPKRPRGR	0.0224777	1.32876	2.512	1	11	27800;27801;28140;28141;27729;27728	TRUE	TRUE	16.8731	16.939	16.4673	15.3234	16.8411	17.9742	17.7485	17.8576	17.5835	17.9239	0.000653493	FALSE	TRUE	FALSE	FALSE	FALSE	FALSE	FALSE	FALSE	FALSE	FALSE	FALSE	FALSE	FALSE
56828	M4344	P17096	HMGA1	HMGA1 HMGIY	High mobility group protein HMG-I/HMG-Y	_EPSEVPpTPK_	EPS(0.005)EVPT(0.995)PK;EPSEVPT(1)PK;EPS(0.001)EVPT(0.999)PK;EPS(0.003)EVPT(0.997)PK	532.239005;355.161762;355.161762;532.239005;532.239005;355.161762	2;3;3;2;2;3	T53-p	T(0.995)	TRUE	TRUE	TRUE	FALSE	FALSE	KEPSEVPTPKRPRGR	0.0483379	1.24653	2.373	1	12	27851;27852;27356;27355;27202;27203	TRUE	TRUE	17.4963	17.3377	17.1197	15.6375	17.3291	18.304	18.3248	18.0992	18.1722	18.2526	0.00203058	FALSE	TRUE	FALSE	FALSE	FALSE	FALSE	FALSE	FALSE	FALSE	FALSE	FALSE	FALSE	FALSE
56835	M6620	P17096	HMGA1	HMGA1 HMGIY	High mobility group protein HMG-I/HMG-Y	_EPSEVPpTPK_	EPS(0.001)EVPT(0.999)PK;EPSEVPT(1)PK	355.161762;532.239005;355.161762;532.239005;355.161762;532.239005	3;2;3;2;3;2	T53-p	T(0.999)	TRUE	TRUE	TRUE	FALSE	FALSE	KEPSEVPTPKRPRGR	0.025614	0.961026	1.947	1	11	24840;24841;24940;24941;24961;24772	TRUE	TRUE	20.6638	20.0766	20.0909	20.5644	20.0974	19.6168	18.6216	19.4312	19.6246	19.3937	0.000855827	FALSE	TRUE	FALSE	FALSE	FALSE	FALSE	FALSE	FALSE	FALSE	FALSE	FALSE	FALSE	FALSE
56841	M6620	P17096	HMGA1	HMGA1 HMGIY	High mobility group protein HMG-I/HMG-Y	_EPSEVPpTPK_	EPSEVPT(1)PK	355.161762;532.239005;532.239005;355.161762	3;2;2;3	T53-p	T(1)	TRUE	TRUE	TRUE	FALSE	FALSE	KEPSEVPTPKRPRGR	0.0209354	0.96376	1.95	1	12	23707;23708;23899;24000	TRUE	TRUE	16.4149	15.3717	15.8608	15.8826	15.7792	14.828	14.5858	14.8595	15.4135	14.8036	0.00063678	FALSE	TRUE	FALSE	FALSE	FALSE	FALSE	FALSE	FALSE	FALSE	FALSE	FALSE	FALSE	FALSE
109673	M4344	P17096	HMGA1	HMGA1 HMGIY	High mobility group protein HMG-I/HMG-Y	_KQPPVpSPGTALVGSQK_	KQPPVS(0.956)PGT(0.044)ALVGSQK;KQPPVS(0.992)PGT(0.008)ALVGSQK;KQPPVS(0.632)PGT(0.368)ALVGSQK;KQPPVS(0.629)PGT(0.371)ALVGSQK	558.625588;558.625588;419.22101;558.625588	3;3;4;3	S36-p	S(0.956)	TRUE	TRUE	FALSE	FALSE	FALSE	PRKQPPVSPGTALVG	0.0401651	0.735665	1.665	1	15	30433;30028;30145;30417	TRUE	TRUE	17.2937	17.2187	17.0427	16.3447	17.1214	17.8655	17.6375	17.6465	17.7807	17.7692	0.00155119	FALSE	TRUE	FALSE	FALSE	FALSE	FALSE	FALSE	FALSE	FALSE	FALSE	FALSE	FALSE	FALSE
109678	M6620	P17096	HMGA1	HMGA1 HMGIY	High mobility group protein HMG-I/HMG-Y	_KQPPVpSPGTALVGSQK_	KQPPVS(0.506)PGT(0.494)ALVGSQK;KQPPVS(0.992)PGT(0.008)ALVGSQK;KQPPVS(0.999)PGT(0.001)ALVGSQK;KQPPVS(0.624)PGT(0.376)ALVGSQK;KQPPVS(0.926)PGT(0.074)ALVGSQK	419.22101;558.625588;558.625588;419.22101;558.625588	4;3;3;4;3	S36-p	S(0.506)	TRUE	FALSE	FALSE	FALSE	FALSE	PRKQPPVSPGTALVG	0.0242712	0.70198	1.627	1	14	30841;31374;30895;30993;31330	TRUE	TRUE	17.1021	17.1018	17.1154	17.2133	16.6843	16.6586	16.2302	16.3225	16.475	16.0207	0.000794772	FALSE	TRUE	FALSE	FALSE	FALSE	FALSE	FALSE	FALSE	FALSE	FALSE	FALSE	FALSE	FALSE
130198	M4344	Q8NBZ0	INO80E	INO80E CCDC95	INO80 complex subunit E	_LSDpTPAPK_	LS(0.063)DT(0.937)PAPK;LSDT(1)PAPK;LS(0.009)DT(0.991)PAPK;LS(0.003)DT(0.997)PAPK	454.709883;454.709883;303.475681;454.709883	2;2;3;2	T90-p	T(0.937)	TRUE	TRUE	FALSE	FALSE	FALSE	GTPKLSDTPAPKRKR	0.0244126	0.805092	1.747	1	3	20775;20896;20898;20934	TRUE	TRUE	15.3862	14.9969	15.1976	14.4166	15.153	15.9007	15.7651	15.8404	15.6893	15.9802	0.000740574	FALSE	TRUE	FALSE	FALSE	FALSE	FALSE	FALSE	FALSE	FALSE	FALSE	FALSE	FALSE	FALSE
130202	M6620	Q8NBZ0	INO80E	INO80E CCDC95	INO80 complex subunit E	_LSDpTPAPK_	LS(0.004)DT(0.996)PAPK;LS(0.009)DT(0.991)PAPK;LS(0.102)DT(0.898)PAPK	303.475681;303.475681;303.475681	3;3;3	T90-p	T(0.996)	TRUE	TRUE	TRUE	FALSE	FALSE	GTPKLSDTPAPKRKR	0.0173759	0.535263	1.449	1	2	22796;22666;22786	TRUE	TRUE	15.8647	15.9324	15.8292	15.9514	15.7464	15.205	15.3087	15.4613	15.3833	15.2895	0.000484018	FALSE	TRUE	FALSE	FALSE	FALSE	FALSE	FALSE	FALSE	FALSE	FALSE	FALSE	FALSE	FALSE
27198	M4344	Q5T5P2	KIAA1217	KIAA1217 SKT	Sickle tail protein homolog	_ASSEDAGPpSPQTR_	ASSEDAGPS(1)PQTR;ASSEDAGPS(0.798)PQT(0.202)R	691.782828;691.782828;691.782828	2;2;2	S1091-p	S(1)	TRUE	TRUE	TRUE	FALSE	FALSE	SSEDAGPSPQTRATK	0.0351924	0.668761	1.59	1	16	11374;11626;11501	FALSE	FALSE	14.3475	14.1717	14.0162	14.6094	14.0018	15.0775	14.8076	14.6629	14.7902	15.1522	0.00125605	FALSE	TRUE	FALSE	FALSE	FALSE	FALSE	FALSE	FALSE	FALSE	FALSE	FALSE	FALSE	FALSE
27204	M6620	Q5T5P2	KIAA1217	KIAA1217 SKT	Sickle tail protein homolog	_ASSEDAGPpSPQTR_	ASSEDAGPS(0.999)PQT(0.001)R;ASSEDAGPS(1)PQTR	691.782828;691.782828	2;2	S1091-p	S(0.999)	TRUE	TRUE	TRUE	FALSE	FALSE	SSEDAGPSPQTRATK	0.029945	0.843327	1.794	1	19	10634;11047	FALSE	FALSE	15.969	16.4612	16.1021	15.7169	15.6143	15.1183	15.6364	14.9339	14.9838	14.9744	0.00109017	FALSE	TRUE	FALSE	FALSE	FALSE	FALSE	FALSE	FALSE	FALSE	FALSE	FALSE	FALSE	FALSE
4430	M4344	Q9H0B6	KLC2	KLC2	Kinesin light chain 2	_ACKVDpSPTVNTTLR_	ACKVDS(0.798)PT(0.199)VNT(0.003)TLR;ACKVDS(0.993)PT(0.007)VNTTLR;ACKVDS(0.788)PT(0.212)VNTTLR	547.92705;547.92705;547.92705	3;3;3	S445-p	S(0.798)	TRUE	TRUE	FALSE	FALSE	FALSE	YKACKVDSPTVNTTL	0.00596609	0.872005	1.83	1	8	25598;25165;25736	FALSE	FALSE	17.0942	16.9805	16.8777	16.4424	17.0673	17.8753	17.7227	17.5985	17.6798	17.9458	0.000100874	FALSE	TRUE	FALSE	FALSE	FALSE	FALSE	FALSE	FALSE	FALSE	FALSE	FALSE	FALSE	FALSE
4433	M6620	Q9H0B6	KLC2	KLC2	Kinesin light chain 2	_ACKVDpSPTVNTTLR_	ACKVDS(0.975)PT(0.023)VNT(0.001)TLR;ACKVDS(0.983)PT(0.017)VNTTLR	547.92705;547.92705	3;3	S445-p	S(0.975)	TRUE	TRUE	FALSE	FALSE	FALSE	YKACKVDSPTVNTTL	0.0102207	0.675762	1.597	1	7	23102;23318	FALSE	FALSE	16.8039	16.7157	16.6974	16.9285	16.4486	16.0776	15.8904	16.2034	16.0263	16.0176	0.000218467	FALSE	TRUE	FALSE	FALSE	FALSE	FALSE	FALSE	FALSE	FALSE	FALSE	FALSE	FALSE	FALSE
214466	M6620	Q9H0B6	KLC2	KLC2	Kinesin light chain 2	_VDpSPTVN(de)TTLR_	VDS(0.981)PT(0.019)VNTTLR	642.298	2	S445-p	S(0.981)	TRUE	TRUE	FALSE	FALSE	FALSE	YKACKVDSPTVNTTL	0.0439318	0.554379	1.469	1	10	30205	FALSE	FALSE	15.0683	14.7332	14.9251	14.7304	14.9826	14.0612	14.5835	14.3798	14.199	14.4442	0.00192095	FALSE	TRUE	FALSE	FALSE	FALSE	FALSE	FALSE	FALSE	FALSE	FALSE	FALSE	FALSE	FALSE
214470	M4344	Q9H0B6	KLC2	KLC2	Kinesin light chain 2	_VDpSPTVNTTLR_	VDS(0.992)PT(0.008)VNTTLR	641.806	2	S445-p	S(0.992)	TRUE	TRUE	FALSE	FALSE	FALSE	YKACKVDSPTVNTTL	0.0109867	0.874405	1.833	1	14	24718	FALSE	FALSE	16.7625	16.6581	16.7185	15.9679	16.7528	17.4788	17.4594	17.3489	17.3527	17.5922	0.000238209	FALSE	TRUE	FALSE	FALSE	FALSE	FALSE	FALSE	FALSE	FALSE	FALSE	FALSE	FALSE	FALSE
214472	M6620	Q9H0B6	KLC2	KLC2	Kinesin light chain 2	_VDpSPTVNTTLR_	VDS(0.991)PT(0.009)VNTTLR;VDS(0.997)PT(0.003)VNTTLR;VDS(1)PTVNTTLR	641.805575;641.805575;641.805575	2;2;2	S445-p	S(0.991)	TRUE	TRUE	FALSE	FALSE	FALSE	YKACKVDSPTVNTTL	0.013557	0.672664	1.594	1	14	26809;27058;27139	FALSE	FALSE	17.077	16.7287	16.6825	16.9009	16.8702	16.1709	15.8778	16.2996	16.2957	16.2519	0.000334227	FALSE	TRUE	FALSE	FALSE	FALSE	FALSE	FALSE	FALSE	FALSE	FALSE	FALSE	FALSE	FALSE
60905	M4344	Q6PKG0	LARP1	LARP1 KIAA0731 LARP	La-related protein 1	_ETESAPGpSPR_	ETESAPGS(1)PR;ET(0.002)ES(0.325)APGS(0.673)PR	555.726793;555.726793;555.726793;555.726793	2;2;2;2	S521-p	S(1)	TRUE	TRUE	TRUE	FALSE	FALSE	ETESAPGSPRAVTPV	0.000103368	1.60373	3.039	1	9	8601;7769;9004;8386	FALSE	FALSE	15.2943	15.497	15.0504	15.2028	14.9702	17.147	16.8598	16.9124	16.5446	16.5697	5.22e-07	FALSE	TRUE	FALSE	FALSE	FALSE	FALSE	FALSE	FALSE	FALSE	FALSE	FALSE	FALSE	FALSE
60911	M4344	Q6PKG0	LARP1	LARP1 KIAA0731 LARP	La-related protein 1	_ETESAPGpSPR_	ETESAPGS(1)PR;ETES(0.001)APGS(0.999)PR	555.726793;555.726793;555.726793	2;2;2	S521-p	S(1)	TRUE	TRUE	TRUE	FALSE	FALSE	ETESAPGSPRAVTPV	0.00162819	2.01148	4.032	1	10	8668;8299;8451	FALSE	FALSE	11.1614	12.3113	12.3794	11.2103	12.0783	14.1081	14.1164	13.9079	13.7533	13.3125	1.76e-05	FALSE	TRUE	FALSE	FALSE	FALSE	FALSE	FALSE	FALSE	FALSE	FALSE	FALSE	FALSE	FALSE
60916	M4344	Q6PKG0	LARP1	LARP1 KIAA0731 LARP	La-related protein 1	_ETESAPGpSPR_	ETESAPGS(1)PR;ETES(0.001)APGS(0.999)PR	555.726793;555.726793;555.726793	2;2;2	S521-p	S(1)	TRUE	TRUE	TRUE	FALSE	FALSE	ETESAPGSPRAVTPV	4.66e-05	2.70165	6.505	1	11	8437;8587;8152	FALSE	FALSE	12.6114	12.0922	11.3049	12.4614	12.4325	14.8541	15.1427	14.9156	14.7826	14.7157	1.62e-07	FALSE	TRUE	FALSE	FALSE	FALSE	FALSE	FALSE	FALSE	FALSE	FALSE	FALSE	FALSE	FALSE
60919	M4344	Q6PKG0	LARP1	LARP1 KIAA0731 LARP	La-related protein 1	_ETESAPGpSPR_	ETESAPGS(1)PR	555.726793;555.726793;555.726793	2;2;2	S521-p	S(1)	TRUE	TRUE	TRUE	FALSE	FALSE	ETESAPGSPRAVTPV	0.000149664	2.30817	4.953	1	12	7947;7716;7568	FALSE	FALSE	14.3912	14.1957	13.2262	13.8076	13.2658	16.2266	16.2742	16.0667	15.931	15.9288	8.18e-07	FALSE	TRUE	FALSE	FALSE	FALSE	FALSE	FALSE	FALSE	FALSE	FALSE	FALSE	FALSE	FALSE
60922	M4344	Q6PKG0	LARP1	LARP1 KIAA0731 LARP	La-related protein 1	_ETESAPGpSPR_	ETESAPGS(1)PR	555.726793;555.726793;555.726793	2;2;2	S521-p	S(1)	TRUE	TRUE	TRUE	FALSE	FALSE	ETESAPGSPRAVTPV	4.63e-05	2.04855	4.137	1	13	6998;7020;6957	FALSE	FALSE	15.3923	15.4326	15.0826	15.1059	14.5929	17.4181	17.3208	17.1541	17.0134	16.9427	1.59e-07	FALSE	TRUE	FALSE	FALSE	FALSE	FALSE	FALSE	FALSE	FALSE	FALSE	FALSE	FALSE	FALSE
60927	M4344	Q6PKG0	LARP1	LARP1 KIAA0731 LARP	La-related protein 1	_ETESAPGpSPR_	ETESAPGS(1)PR;ET(0.029)ES(0.222)APGS(0.749)PR	555.726793;555.726793;555.726793;555.726793	2;2;2;2	S521-p	S(1)	TRUE	TRUE	TRUE	FALSE	FALSE	ETESAPGSPRAVTPV	1.19e-05	1.97869	3.941	1	14	7030;6788;7238;8499	FALSE	FALSE	18.1908	18.1088	17.9538	17.9611	17.735	20.1304	20.1774	19.9555	19.8855	19.6941	1.54e-08	FALSE	TRUE	FALSE	FALSE	FALSE	FALSE	FALSE	FALSE	FALSE	FALSE	FALSE	FALSE	FALSE
60933	M4344	Q6PKG0	LARP1	LARP1 KIAA0731 LARP	La-related protein 1	_ETESAPGpSPR_	ETESAPGS(1)PR;ET(0.066)ES(0.33)APGS(0.604)PR	555.726793;555.726793;555.726793;555.726793	2;2;2;2	S521-p	S(1)	TRUE	TRUE	TRUE	FALSE	FALSE	ETESAPGSPRAVTPV	2.21e-05	1.93615	3.827	1	15	7624;7531;8714;7689	FALSE	FALSE	18.652	18.485	18.362	18.3126	18.1734	20.4526	20.6286	20.3059	20.297	19.9816	4.32e-08	FALSE	TRUE	FALSE	FALSE	FALSE	FALSE	FALSE	FALSE	FALSE	FALSE	FALSE	FALSE	FALSE
60939	M4344	Q6PKG0	LARP1	LARP1 KIAA0731 LARP	La-related protein 1	_ETESAPGpSPR_	ETESAPGS(1)PR	555.726793;555.726793;555.726793	2;2;2	S521-p	S(1)	TRUE	TRUE	TRUE	FALSE	FALSE	ETESAPGSPRAVTPV	0.00103617	1.11585	2.167	1	16	10531;10807;10689	FALSE	FALSE	14.6318	14.5222	14.5786	14.4656	14.3818	15.6852	16.0117	15.3702	15.7539	15.3382	1.02e-05	FALSE	TRUE	FALSE	FALSE	FALSE	FALSE	FALSE	FALSE	FALSE	FALSE	FALSE	FALSE	FALSE
60948	M6620	Q6PKG0	LARP1	LARP1 KIAA0731 LARP	La-related protein 1	_ETESAPGpSPR_	ETESAPGS(1)PR;ET(0.001)ES(0.232)APGS(0.767)PR	555.726793;555.726793;555.726793;555.726793	2;2;2;2	S521-p	S(1)	TRUE	TRUE	TRUE	FALSE	FALSE	ETESAPGSPRAVTPV	0.00370568	0.89277	1.857	1	18	9086;10370;9475;9584	FALSE	FALSE	18.9122	18.969	18.8587	18.8611	18.5812	17.9546	18.1916	17.6238	18.0718	17.8765	4.41e-05	FALSE	TRUE	FALSE	FALSE	FALSE	FALSE	FALSE	FALSE	FALSE	FALSE	FALSE	FALSE	FALSE
165130	M4344	Q14847	LASP1	LASP1 MLN50	LIM and SH3 domain protein 1	_QSFTMVADpTPENLR_	QSFT(0.001)MVADT(0.999)PENLR;QSFTMVADT(1)PENLR;QSFTMVADT(0.999)PENLR	844.87112;563.583172;844.87112;563.583172	2;3;2;3	T68-p	T(0.999)	TRUE	TRUE	TRUE	FALSE	FALSE	SFTMVADTPENLRLK	0.000879794	0.832504	1.781	1	1	45030;45046;44510;44673	FALSE	FALSE	13.0434	13.2579	13.0432	13.1699	13.0448	13.9366	13.7791	14.0074	13.9878	14.0108	8.07e-06	FALSE	TRUE	FALSE	FALSE	FALSE	FALSE	FALSE	FALSE	FALSE	FALSE	FALSE	FALSE	FALSE
165134	M6620	Q14847	LASP1	LASP1 MLN50	LIM and SH3 domain protein 1	_QSFTMVADpTPENLR_	QSFTMVADT(1)PENLR	563.583172;844.87112;844.87112;563.583172;844.87112;563.583172	3;2;2;3;2;3	T68-p	T(1)	TRUE	TRUE	TRUE	FALSE	FALSE	SFTMVADTPENLRLK	0.0354859	0.8344	1.783	1	1	35360;35367;35623;35637;35648;35661	FALSE	FALSE	13.6943	13.2497	13.7313	13.8018	13.1761	13.0789	12.2301	12.6284	13.0187	12.525	0.0014235	FALSE	TRUE	FALSE	FALSE	FALSE	FALSE	FALSE	FALSE	FALSE	FALSE	FALSE	FALSE	FALSE
56174	M4344	Q9Y2L9	LRCH1	LRCH1 CHDC1 KIAA1016	Leucine-rich repeat and calponin homology domain-containing protein 1	_EN(de)SPAVpSPTTNSTAPFGLKPR_	ENS(0.018)PAVS(0.913)PT(0.031)T(0.031)NS(0.007)T(0.002)APFGLKPR	751.358	3	S536-p	S(0.913)	TRUE	TRUE	FALSE	FALSE	FALSE	RENSPAVSPTTNSTA	0.0030469	1.9502	3.864	1	6	33628	FALSE	FALSE	11.3288	9.783	11.3736	10.732	11.2462	12.8912	12.9409	12.3932	12.8138	13.1756	3.97e-05	FALSE	TRUE	FALSE	FALSE	FALSE	FALSE	FALSE	FALSE	FALSE	FALSE	FALSE	FALSE	FALSE
56178	M4344	Q9Y2L9	LRCH1	LRCH1 CHDC1 KIAA1016	Leucine-rich repeat and calponin homology domain-containing protein 1	_ENSPAVpSPTTNSTAPFGLKPR_	ENS(0.003)PAVS(0.642)PT(0.269)T(0.084)NS(0.002)TAPFGLKPR;ENS(0.008)PAVS(0.979)PT(0.013)TNSTAPFGLKPR;ENS(0.004)PAVS(0.944)PT(0.042)T(0.009)NSTAPFGLKPR	751.030002;751.030002;751.030002	3;3;3	S536-p	S(0.642)	TRUE	FALSE	FALSE	FALSE	FALSE	RENSPAVSPTTNSTA	1.83e-05	1.65513	3.15	1	9	33826;33170;33894	FALSE	FALSE	13.2938	13.4025	13.5128	13.6515	13.1612	15.0553	14.9546	15.1568	15.1261	15.0045	3.13e-08	FALSE	TRUE	FALSE	FALSE	FALSE	FALSE	FALSE	FALSE	FALSE	FALSE	FALSE	FALSE	FALSE
56181	M6620	Q9Y2L9	LRCH1	LRCH1 CHDC1 KIAA1016	Leucine-rich repeat and calponin homology domain-containing protein 1	_ENSPAVpSPTTNSTAPFGLKPR_	ENSPAVS(0.848)PT(0.151)T(0.001)NSTAPFGLKPR;ENSPAVS(0.825)PT(0.174)T(0.001)NSTAPFGLKPR;ENSPAVS(0.843)PT(0.153)T(0.004)NSTAPFGLKPR	751.030002;751.030002;751.030002	3;3;3	S536-p	S(0.848)	TRUE	TRUE	FALSE	FALSE	FALSE	RENSPAVSPTTNSTA	0.0203385	0.514803	1.429	1	9	34283;34463;34186	FALSE	FALSE	14.8853	15.0498	14.8637	15.0709	15.0951	14.428	14.4159	14.5152	14.513	14.5186	0.000611407	FALSE	TRUE	FALSE	FALSE	FALSE	FALSE	FALSE	FALSE	FALSE	FALSE	FALSE	FALSE	FALSE
21215	M4344	O15479	MAGEB2	MAGEB2	Melanoma-associated antigen B2	_APTTAAAAAAGVpSSTK_	APTTAAAAAAGVS(0.468)S(0.468)T(0.064)K;APTTAAAAAAGVS(0.753)S(0.21)T(0.037)K;APTTAAAAAAGVS(0.837)S(0.14)T(0.024)K;APTTAAAAAAGVS(0.459)S(0.459)T(0.081)K	485.567739;485.567739;727.847971;485.567739	3;3;2;3	S77-p	S(0.468)	TRUE	FALSE	FALSE	FALSE	FALSE	AAAAAGVSSTKSKKG	0.0106967	0.737646	1.667	1	6	25292;25284;25309;25164	FALSE	FALSE	14.8388	14.4697	14.3852	14.4018	14.3155	15.4957	15.2537	15.1179	15.0623	15.1697	0.000229945	FALSE	TRUE	FALSE	FALSE	FALSE	FALSE	FALSE	FALSE	FALSE	FALSE	FALSE	FALSE	FALSE
21225	M6620	O15479	MAGEB2	MAGEB2	Melanoma-associated antigen B2	_APTTAAAAAAGVpSSTK_	APTTAAAAAAGVS(0.851)S(0.129)T(0.02)K;APTTAAAAAAGVS(0.461)S(0.461)T(0.078)K;APTTAAAAAAGVS(0.463)S(0.463)T(0.074)K;APTTAAAAAAGVS(0.824)S(0.149)T(0.027)K;APTTAAAAAAGVS(0.468)S(0.468)T(0.065)K;APTTAAAAAAGVS(0.971)S(0.024)T(0.005)K	727.847971;485.567739;485.567739;727.847971;485.567739;727.847971	2;3;3;2;3;2	S77-p	S(0.851)	TRUE	TRUE	FALSE	FALSE	FALSE	AAAAAGVSSTKSKKG	0.00574084	1.05792	2.082	1	5	26155;26168;26370;26377;26474;26484	FALSE	FALSE	15.7862	15.5437	15.4476	15.7859	14.8834	14.6103	14.4302	14.3762	14.5263	14.2142	9.26e-05	FALSE	TRUE	FALSE	FALSE	FALSE	FALSE	FALSE	FALSE	FALSE	FALSE	FALSE	FALSE	FALSE
21231	M6620	O15479	MAGEB2	MAGEB2	Melanoma-associated antigen B2	_APTTAAAAAAGVpSSTK_	APTTAAAAAAGVS(0.602)S(0.343)T(0.055)K	485.568	3	S77-p	S(0.602)	TRUE	FALSE	FALSE	FALSE	FALSE	AAAAAGVSSTKSKKG	0.024681	0.743082	1.674	1	6	27526	FALSE	FALSE	16.0234	16.0703	15.9524	16.1208	15.5651	15.5762	15.0817	15.0852	15.3798	14.8936	0.00081531	FALSE	TRUE	FALSE	FALSE	FALSE	FALSE	FALSE	FALSE	FALSE	FALSE	FALSE	FALSE	FALSE
52800	M4344	Q02750	MAP2K1	MAP2K1 MEK1 PRKMK1	Dual specificity mitogen-activated protein kinase kinase 1	_ELELMFGCQVEGDAAEpTPPRPR_	ELELMFGCQVEGDAAET(1)PPRPR	861.385351;861.385351;861.385351	3;3;3	T286-p	T(1)	TRUE	TRUE	TRUE	FALSE	FALSE	VEGDAAETPPRPRTP	0.0174245	0.819709	1.765	1	3	37578;37594;37697	FALSE	FALSE	14.2307	14.0723	14.0325	13.481	14.2757	15.0783	14.7654	14.8745	14.8776	14.5949	0.000456139	FALSE	TRUE	TRUE	FALSE	FALSE	FALSE	FALSE	FALSE	FALSE	FALSE	FALSE	FALSE	FALSE
52803	M6620	Q02750	MAP2K1	MAP2K1 MEK1 PRKMK1	Dual specificity mitogen-activated protein kinase kinase 1	_ELELMFGCQVEGDAAEpTPPRPR_	ELELMFGCQVEGDAAET(1)PPRPR	861.385351;861.385351;861.385351;646.290832;861.385351;646.290832	3;3;3;4;3;4	T286-p	T(1)	TRUE	TRUE	TRUE	FALSE	FALSE	VEGDAAETPPRPRTP	0.00480495	0.853857	1.807	1	2	39240;39838;39224;39228;39351;39359	FALSE	FALSE	15.8404	16.0178	16.1033	15.9856	15.5311	15.2207	15.0113	14.904	15.155	14.9179	7.02e-05	FALSE	TRUE	TRUE	FALSE	FALSE	FALSE	FALSE	FALSE	FALSE	FALSE	FALSE	FALSE	FALSE
52813	M4344	Q02750	MAP2K1	MAP2K1 MEK1 PRKMK1	Dual specificity mitogen-activated protein kinase kinase 1	_ELELM(ox)FGCQVEGDAAEpTPPRPR_	ELELMFGCQVEGDAAET(1)PPRPR	866.717	3	T286-p	T(1)	TRUE	TRUE	TRUE	FALSE	FALSE	VEGDAAETPPRPRTP	0.0146336	0.664419	1.585	1	18	37347	FALSE	FALSE	14.3001	14.5847	14.4467	14.1295	14.6734	15.0969	15.0001	15.0312	15.2667	15.0617	0.000351086	FALSE	TRUE	TRUE	FALSE	FALSE	FALSE	FALSE	FALSE	FALSE	FALSE	FALSE	FALSE	FALSE
52819	M6620	Q02750	MAP2K1	MAP2K1 MEK1 PRKMK1	Dual specificity mitogen-activated protein kinase kinase 1	_ELELM(ox)FGCQVEGDAAEpTPPRPR_	ELELMFGCQVEGDAAET(1)PPRPR	866.716989;866.716989;866.716989	3;3;3	T286-p	T(1)	TRUE	TRUE	TRUE	FALSE	FALSE	VEGDAAETPPRPRTP	0.0167801	1.08627	2.123	1	18	39591;39909;39867	FALSE	FALSE	16.2556	16.3592	15.6475	15.6284	15.1015	14.8439	14.8558	14.5992	14.5465	14.7156	0.000463489	FALSE	TRUE	TRUE	FALSE	FALSE	FALSE	FALSE	FALSE	FALSE	FALSE	FALSE	FALSE	FALSE
37289	M6620	P27816	MAP4	MAP4	Microtubule-associated protein 4	_DGVLTLAN(de)NVpTPAK_	DGVLTLANNVT(1)PAK	498.579756;498.579756	3;3	T571-p	T(1)	TRUE	TRUE	TRUE	FALSE	FALSE	LTLANNVTPAKDVPP	0.0131439	0.836618	1.786	1	3	38619;38648	FALSE	FALSE	16.3018	16.4083	15.7724	16.4234	15.9158	15.5722	15.1312	15.2534	15.2245	15.4573	0.000320751	FALSE	TRUE	FALSE	FALSE	FALSE	FALSE	FALSE	FALSE	FALSE	FALSE	FALSE	FALSE	FALSE
37294	M6620	P27816	MAP4	MAP4	Microtubule-associated protein 4	_DGVLTLANN(de)VpTPAK_	DGVLTLANNVT(1)PAK	498.58	3	T571-p	T(1)	TRUE	TRUE	TRUE	FALSE	FALSE	LTLANNVTPAKDVPP	0.0480373	0.506554	1.421	1	4	38944	FALSE	FALSE	15.7408	15.4962	15.3438	15.4666	15.3215	14.8581	14.9012	15.0935	14.848	15.1354	0.00217705	FALSE	TRUE	FALSE	FALSE	FALSE	FALSE	FALSE	FALSE	FALSE	FALSE	FALSE	FALSE	FALSE
37295	M4344	P27816	MAP4	MAP4	Microtubule-associated protein 4	_DGVLTLANNVpTPAK_	DGVLTLANNVT(1)PAK	498.251751;498.251751;498.251751;746.873988	3;3;3;2	T571-p	T(1)	TRUE	TRUE	TRUE	FALSE	FALSE	LTLANNVTPAKDVPP	0.0127977	1.03884	2.055	1	8	39637;39314;39989;39997	FALSE	FALSE	17.7836	17.7079	17.7458	16.7704	17.597	18.742	18.6052	18.6822	18.3067	18.4627	0.000290939	FALSE	TRUE	FALSE	FALSE	FALSE	FALSE	FALSE	FALSE	FALSE	FALSE	FALSE	FALSE	FALSE
37299	M6620	P27816	MAP4	MAP4	Microtubule-associated protein 4	_DGVLTLANNVpTPAK_	DGVLTLANNVT(1)PAK	498.251751;746.873988;498.251751;498.251751	3;2;3;3	T571-p	T(1)	TRUE	TRUE	TRUE	FALSE	FALSE	LTLANNVTPAKDVPP	0.0444258	0.873874	1.833	1	7	39299;39306;39360;39330	FALSE	FALSE	18.2185	18.0046	17.5506	18.1946	17.9265	17.5818	16.42	17.3108	16.9621	17.2508	0.00195412	FALSE	TRUE	FALSE	FALSE	FALSE	FALSE	FALSE	FALSE	FALSE	FALSE	FALSE	FALSE	FALSE
37304	M6620	P27816	MAP4	MAP4	Microtubule-associated protein 4	_DGVLTLANNVpTPAK_	DGVLTLANNVT(1)PAK	498.251751;498.251751;498.251751	3;3;3	T571-p	T(1)	TRUE	TRUE	TRUE	FALSE	FALSE	LTLANNVTPAKDVPP	0.0238715	0.88694	1.849	1	8	39732;39789;39474	FALSE	FALSE	18.6926	17.8878	18.076	18.1962	18.2339	17.5089	16.7531	17.3322	17.5608	17.4968	0.000776637	FALSE	TRUE	FALSE	FALSE	FALSE	FALSE	FALSE	FALSE	FALSE	FALSE	FALSE	FALSE	FALSE
102922	M4344	Q3KQU3	MAP7D1	MAP7D1 KIAA1187 PARCC1 RPRC1 PP2464	MAP7 domain-containing protein 1	_KAVVQpSPQVTEVL_	KAVVQS(0.989)PQVT(0.011)EVL;KAVVQS(0.971)PQVT(0.029)EVL;KAVVQS(0.878)PQVT(0.122)EVL;KAVVQS(1)PQVTEVL	493.260247;739.386732;493.260247;739.386732;493.260247	3;2;3;2;3	S834-p	S(0.989)	TRUE	TRUE	FALSE	FALSE	FALSE	LKKAVVQSPQVTEVL	0.024562	0.723003	1.651	1	10	38007;38008;37966;37967;38324	FALSE	FALSE	15.0664	15.0658	14.9225	14.433	15.2127	15.7355	15.5066	15.6128	15.5957	15.8649	0.00074813	FALSE	TRUE	FALSE	FALSE	FALSE	FALSE	FALSE	FALSE	FALSE	FALSE	FALSE	FALSE	FALSE
102930	M6620	Q3KQU3	MAP7D1	MAP7D1 KIAA1187 PARCC1 RPRC1 PP2464	MAP7 domain-containing protein 1	_KAVVQpSPQVTEVL_	KAVVQS(1)PQVTEVL;KAVVQS(0.993)PQVT(0.007)EVL	493.260247;493.260247	3;3	S834-p	S(1)	TRUE	TRUE	TRUE	FALSE	FALSE	LKKAVVQSPQVTEVL	0.0138289	0.729205	1.658	1	10	40526;40403	FALSE	FALSE	16.584	16.4133	16.3864	16.3556	16.0266	15.6599	15.428	15.8868	15.708	15.4373	0.000343731	FALSE	TRUE	FALSE	FALSE	FALSE	FALSE	FALSE	FALSE	FALSE	FALSE	FALSE	FALSE	FALSE
164905	M4344	P33991	MCM4	MCM4 CDC21	DNA replication licensing factor MCM4	_QRPDLGpSAQK_	QRPDLGS(1)AQK	393.855443;393.855443;393.855443;393.855443;393.855443	3;3;3;3;3	S120-p	S(1)	TRUE	TRUE	TRUE	FALSE	FALSE	RQRPDLGSAQKGLQV	2.38e-05	1.75835	3.383	1	1	14816;15521;15070;14582;15263	TRUE	TRUE	17.273	17.147	17.092	17.659	17.0929	19.0713	19.0778	18.8329	19.0073	19.0666	5.15e-08	FALSE	TRUE	FALSE	FALSE	FALSE	FALSE	FALSE	FALSE	FALSE	FALSE	FALSE	FALSE	FALSE
164910	M6620	P33991	MCM4	MCM4 CDC21	DNA replication licensing factor MCM4	_QRPDLGpSAQK_	QRPDLGS(1)AQK	393.855443;393.855443	3;3	S120-p	S(1)	TRUE	TRUE	TRUE	FALSE	FALSE	RQRPDLGSAQKGLQV	0.00307592	1.12101	2.175	1	1	13255;13544	TRUE	TRUE	15.976	15.5841	15.6564	15.8408	16.0872	15.1625	14.4072	14.7037	14.805	14.4612	3.36e-05	FALSE	TRUE	FALSE	FALSE	FALSE	FALSE	FALSE	FALSE	FALSE	FALSE	FALSE	FALSE	FALSE
124075	M4344	Q14814	MEF2D	MEF2D	Myocyte-specific enhancer factor 2D	_LLpSPQQPALQR_	LLS(1)PQQPALQR	665.847577;665.847577;665.847577	2;2;2	S180-p	S(1)	TRUE	TRUE	TRUE	FALSE	FALSE	LTDPRLLSPQQPALQ	0.0369228	0.749992	1.682	1	7	31235;31007;31015	FALSE	FALSE	16.6754	16.424	16.5943	15.7497	16.5602	17.2523	17.1735	17.2158	16.9526	17.1594	0.00135092	FALSE	TRUE	FALSE	FALSE	FALSE	FALSE	FALSE	FALSE	FALSE	FALSE	FALSE	FALSE	FALSE
124080	M6620	Q14814	MEF2D	MEF2D	Myocyte-specific enhancer factor 2D	_LLpSPQQPALQR_	LLS(1)PQQPALQR	665.847577;665.847577;665.847577	2;2;2	S180-p	S(1)	TRUE	TRUE	TRUE	FALSE	FALSE	LTDPRLLSPQQPALQ	0.0213725	0.725539	1.654	1	6	34163;34218;34131	FALSE	FALSE	17.493	17.4321	17.3369	17.5767	16.839	16.7397	16.5149	16.7	16.68	16.4155	0.000657091	FALSE	TRUE	FALSE	FALSE	FALSE	FALSE	FALSE	FALSE	FALSE	FALSE	FALSE	FALSE	FALSE
124083	M6620	Q14814	MEF2D	MEF2D	Myocyte-specific enhancer factor 2D	_LLpSPQQPALQR_	LLS(1)PQQPALQR	665.848	2	S180-p	S(1)	TRUE	TRUE	TRUE	FALSE	FALSE	LTDPRLLSPQQPALQ	0.00899663	0.753827	1.686	1	7	34672	FALSE	FALSE	15.5373	15.4169	15.4171	15.436	15.1201	14.8799	14.4527	14.4277	14.8062	14.5918	0.000182318	FALSE	TRUE	FALSE	FALSE	FALSE	FALSE	FALSE	FALSE	FALSE	FALSE	FALSE	FALSE	FALSE
228190	M4344	Q8IWI9	MGA	MGA KIAA0518 MAD5	MAX gene-associated protein	_VVNANQNApSPNVPGK_	VVNANQNAS(1)PNVPGK	530.254155;530.254155;397.942435;530.254155	3;3;4;3	S607-p	S(1)	TRUE	TRUE	TRUE	FALSE	FALSE	VNANQNASPNVPGKR	0.00373813	1.04859	2.069	1	8	28877;28507;28521;29005	FALSE	FALSE	15.898	15.9373	15.7374	15.3166	15.4306	16.7265	17.022	16.8053	16.4346	16.5745	5.3e-05	FALSE	TRUE	FALSE	FALSE	FALSE	FALSE	FALSE	FALSE	FALSE	FALSE	FALSE	FALSE	FALSE
228194	M6620	Q8IWI9	MGA	MGA KIAA0518 MAD5	MAX gene-associated protein	_VVNANQNApSPNVPGK_	VVNANQNAS(1)PNVPGK	530.254155;794.877594;530.254155;530.254155;794.877594	3;2;3;3;2	S607-p	S(1)	TRUE	TRUE	TRUE	FALSE	FALSE	VNANQNASPNVPGKR	0.0213353	0.5489	1.463	1	7	27166;27232;27133;27353;27367	FALSE	FALSE	15.3226	15.1358	15.2543	15.5016	15.179	14.7577	14.5736	14.7692	14.7646	14.7837	0.000654752	FALSE	TRUE	FALSE	FALSE	FALSE	FALSE	FALSE	FALSE	FALSE	FALSE	FALSE	FALSE	FALSE
228199	M4344	Q8IWI9	MGA	MGA KIAA0518 MAD5	MAX gene-associated protein	_VVNANQNApSPNVPGKR_	VVNANQNAS(1)PNVPGKR	582.287858;582.287858	3;3	S607-p	S(1)	TRUE	TRUE	TRUE	FALSE	FALSE	VNANQNASPNVPGKR	0.0358799	0.629813	1.547	1	11	24474;24253	FALSE	FALSE	14.7765	15.3014	15.0854	15.0737	14.7962	15.7853	15.9121	15.5386	15.428	15.5184	0.00129176	FALSE	TRUE	FALSE	FALSE	FALSE	FALSE	FALSE	FALSE	FALSE	FALSE	FALSE	FALSE	FALSE
83937	M4344	Q8IVT2	MISP	MISP C19orf21	Mitotic interactor and substrate of PLK1	_GTPAGTpTPGASQAPK_	GT(0.001)PAGT(0.165)T(0.833)PGAS(0.001)QAPK	474.22	3	T224-p	T(0.833)	TRUE	TRUE	FALSE	FALSE	FALSE	RGTPAGTTPGASQAP	0.0102241	0.952316	1.935	1	20	17927	FALSE	FALSE	14.2187	13.9397	13.9773	13.4884	14.056	15.1694	14.5213	14.8057	14.7643	15.181	0.000216636	FALSE	TRUE	FALSE	FALSE	FALSE	FALSE	FALSE	FALSE	FALSE	FALSE	FALSE	FALSE	FALSE
83942	M6620	Q8IVT2	MISP	MISP C19orf21	Mitotic interactor and substrate of PLK1	_GTPAGTpTPGASQAPK_	GTPAGT(0.13)T(0.863)PGAS(0.007)QAPK	474.22	3	T224-p	T(0.863)	TRUE	TRUE	FALSE	FALSE	FALSE	RGTPAGTTPGASQAP	0.00660614	0.792675	1.732	1	20	17842	FALSE	FALSE	15.3275	15.451	15.3773	15.34	14.981	14.5521	14.1951	14.6272	14.5255	14.6134	0.000111839	FALSE	TRUE	FALSE	FALSE	FALSE	FALSE	FALSE	FALSE	FALSE	FALSE	FALSE	FALSE	FALSE
27000	M4344	P46013	MKI67	MKI67	Proliferation marker protein Ki-67	_ASQPDLVDpTPTSSKPQPK_	ASQPDLVDT(0.671)PT(0.11)S(0.11)S(0.11)KPQPK	659.317	3	T1747-p	T(0.671)	TRUE	FALSE	FALSE	FALSE	FALSE	SQPDLVDTPTSSKPQ	0.0055116	1.08323	2.119	1	5	26776	FALSE	FALSE	13.7344	13.6382	13.7575	13.5178	12.9679	14.9903	14.6308	14.5247	14.3258	14.5604	8.9e-05	FALSE	TRUE	FALSE	FALSE	FALSE	FALSE	FALSE	FALSE	FALSE	FALSE	FALSE	FALSE	FALSE
27001	M6620	P46013	MKI67	MKI67	Proliferation marker protein Ki-67	_ASQPDLVDpTPTSSKPQPK_	ASQPDLVDT(0.818)PT(0.157)S(0.023)S(0.003)KPQPK;AS(0.001)QPDLVDT(0.799)PT(0.167)S(0.028)S(0.004)KPQPK;ASQPDLVDT(0.805)PT(0.164)S(0.027)S(0.004)KPQPK	659.31726;659.31726;659.31726	3;3;3	T1747-p	T(0.818)	TRUE	TRUE	FALSE	FALSE	FALSE	SQPDLVDTPTSSKPQ	0.0193671	0.790933	1.73	1	4	26339;26434;26481	FALSE	FALSE	14.8372	14.763	14.4109	14.89	14.4181	14.232	13.5885	13.7248	14.0939	13.7254	0.000572121	FALSE	TRUE	FALSE	FALSE	FALSE	FALSE	FALSE	FALSE	FALSE	FALSE	FALSE	FALSE	FALSE
44335	M4344	P46013	MKI67	MKI67	Proliferation marker protein Ki-67	_DVESVQpTPSK_	DVESVQT(0.997)PS(0.003)K;DVES(0.001)VQT(0.987)PS(0.012)K;DVES(0.001)VQT(0.988)PS(0.011)K	390.507709;390.507709;390.507709	3;3;3	T328-p	T(0.997)	TRUE	TRUE	TRUE	FALSE	FALSE	RDVESVQTPSKAVGA	0.0192464	0.620881	1.538	1	14	21364;21203;21555	FALSE	FALSE	13.8957	13.6787	13.6255	13.9241	13.7132	14.6235	14.5577	14.3303	14.1981	14.2321	0.000529912	FALSE	TRUE	FALSE	FALSE	FALSE	FALSE	FALSE	FALSE	FALSE	FALSE	FALSE	FALSE	FALSE
44340	M6620	P46013	MKI67	MKI67	Proliferation marker protein Ki-67	_DVESVQpTPSK_	DVESVQT(0.997)PS(0.003)K;DVESVQT(0.998)PS(0.002)K;DVESVQT(0.995)PS(0.005)K	585.257926;390.507709;390.507709;390.507709	2;3;3;3	T328-p	T(0.997)	TRUE	TRUE	TRUE	FALSE	FALSE	RDVESVQTPSKAVGA	0.0297761	0.614281	1.531	1	13	23157;23176;23242;23026	FALSE	FALSE	15.7743	15.6721	15.6796	15.9203	15.3416	15.2548	15.0066	14.8215	15.108	15.1256	0.00107279	FALSE	TRUE	FALSE	FALSE	FALSE	FALSE	FALSE	FALSE	FALSE	FALSE	FALSE	FALSE	FALSE
53019	M4344	P46013	MKI67	MKI67	Proliferation marker protein Ki-67	_ELFQpTPVCTDKPTTHEK_	ELFQT(0.997)PVCT(0.003)DKPTTHEK;ELFQT(1)PVCTDKPTTHEK	528.493332;528.493332	4;4	T1476-p	T(0.997)	TRUE	TRUE	TRUE	FALSE	FALSE	GLKELFQTPVCTDKP	0.03036	0.736562	1.666	1	7	26495;26262	FALSE	FALSE	14.574	14.3115	14.364	13.8386	14.405	15.4348	15.0372	14.9127	14.8234	14.9679	0.00102104	FALSE	TRUE	FALSE	FALSE	FALSE	FALSE	FALSE	FALSE	FALSE	FALSE	FALSE	FALSE	FALSE
53022	M6620	P46013	MKI67	MKI67	Proliferation marker protein Ki-67	_ELFQpTPVCTDKPTTHEK_	ELFQT(0.978)PVCT(0.02)DKPT(0.001)T(0.001)HEK;ELFQT(1)PVCTDKPTTHEK;ELFQT(0.994)PVCT(0.006)DKPTTHEK;ELFQT(0.92)PVCT(0.074)DKPT(0.003)T(0.003)HEK	704.322017;528.493332;422.996121;704.322017	3;4;5;3	T1476-p	T(0.978)	TRUE	TRUE	FALSE	FALSE	FALSE	GLKELFQTPVCTDKP	0.00421264	0.925279	1.899	1	6	28321;28404;28425;28440	FALSE	FALSE	13.1988	13.0533	12.8849	13.0161	12.6537	11.8301	11.9503	12.3325	12.1797	11.8876	5.59e-05	FALSE	TRUE	FALSE	FALSE	FALSE	FALSE	FALSE	FALSE	FALSE	FALSE	FALSE	FALSE	FALSE
115208	M4344	P46013	MKI67	MKI67	Proliferation marker protein Ki-67	_LDLTENLpTGSK_	LDLTENLT(0.994)GS(0.006)K;LDLTENLT(1)GSK;LDLTENLT(0.928)GS(0.072)K	635.799958;424.202397;635.799958;424.202397	2;3;2;3	T1327-p	T(0.994)	TRUE	TRUE	TRUE	FALSE	FALSE	LDLTENLTGSKRRPQ	0.0109048	1.03348	2.047	1	6	36759;36760;36828;36831	FALSE	FALSE	17.1515	17.2246	16.6316	16.6792	16.7911	18.4313	17.8378	18.036	17.4735	17.8667	0.000236097	FALSE	TRUE	FALSE	FALSE	FALSE	FALSE	FALSE	FALSE	FALSE	FALSE	FALSE	FALSE	FALSE
115212	M4344	P46013	MKI67	MKI67	Proliferation marker protein Ki-67	_LDLTENLpTGSK_	LDLTENLT(0.724)GS(0.276)K;LDLTENLT(0.798)GS(0.202)K	424.202397;424.202397	3;3	T1327-p	T(0.724)	TRUE	FALSE	FALSE	FALSE	FALSE	LDLTENLTGSKRRPQ	0.0191021	0.935356	1.912	1	9	38793;38893	FALSE	FALSE	15.2015	15.1501	14.8507	14.3384	14.9519	16.2456	15.8585	15.8009	15.4601	15.8043	0.000522411	FALSE	TRUE	FALSE	FALSE	FALSE	FALSE	FALSE	FALSE	FALSE	FALSE	FALSE	FALSE	FALSE
115216	M6620	P46013	MKI67	MKI67	Proliferation marker protein Ki-67	_LDLTENLpTGSK_	LDLTENLT(0.993)GS(0.007)K;LDLTENLT(1)GSK;LDLTENLT(0.992)GS(0.008)K;LDLTENLT(0.934)GS(0.066)K	635.799958;424.202397;635.799958;424.202397;635.799958;424.202397	2;3;2;3;2;3	T1327-p	T(0.993)	TRUE	TRUE	FALSE	FALSE	FALSE	LDLTENLTGSKRRPQ	0.00789693	1.33616	2.525	1	6	39172;39174;39194;39195;39361;39364	FALSE	FALSE	19.6768	19.1685	19.1161	19.5455	19.0346	18.3525	17.1132	17.9227	18.2833	18.1888	0.000150041	FALSE	TRUE	FALSE	FALSE	FALSE	FALSE	FALSE	FALSE	FALSE	FALSE	FALSE	FALSE	FALSE
115229	M4344	P46013	MKI67	MKI67	Proliferation marker protein Ki-67	_LDLTENLTGpSKR_	LDLTENLT(0.109)GS(0.891)KR;LDLTENLT(0.02)GS(0.98)KR;LDLTENLT(0.141)GS(0.859)KR	476.236101;476.236101;476.236101	3;3;3	S1329-p	S(0.891)	TRUE	TRUE	FALSE	FALSE	FALSE	LTENLTGSKRRPQTP	0.0399518	0.937098	1.915	1	11	45166;45423;45161	FALSE	FALSE	16.086	15.972	15.5479	14.954	15.5851	16.9364	16.6835	16.6403	16.1697	16.4004	0.00154172	FALSE	TRUE	FALSE	FALSE	FALSE	FALSE	FALSE	FALSE	FALSE	FALSE	FALSE	FALSE	FALSE
115232	M6620	P46013	MKI67	MKI67	Proliferation marker protein Ki-67	_LDLTENLpTGSKR_	LDLTENLT(0.977)GS(0.023)KR;LDLTENLT(0.979)GS(0.021)KR;LDLTENLT(0.989)GS(0.011)KR	476.236101;476.236101;476.236101	3;3;3	T1327-p	T(0.977)	TRUE	TRUE	FALSE	FALSE	FALSE	LDLTENLTGSKRRPQ	0.00133373	1.40625	2.65	1	8	34153;34326;34060	FALSE	FALSE	18.6287	18.2234	18.2153	18.4679	17.857	17.0973	16.4005	16.8056	17.0122	17.0453	7.85e-06	FALSE	TRUE	FALSE	FALSE	FALSE	FALSE	FALSE	FALSE	FALSE	FALSE	FALSE	FALSE	FALSE
115235	M6620	P46013	MKI67	MKI67	Proliferation marker protein Ki-67	_LDLTENLTGpSKR_	LDLTENLT(0.001)GS(0.999)KR;LDLTENLTGS(1)KR;LDLTENLT(0.074)GS(0.926)KR	476.236101;476.236101;476.236101	3;3;3	S1329-p	S(0.999)	TRUE	TRUE	TRUE	FALSE	FALSE	LTENLTGSKRRPQTP	0.00424623	1.3679	2.581	1	10	36905;36775;36365	FALSE	FALSE	18.8975	18.2724	18.2625	18.6962	18.1501	17.3473	16.3671	17.1652	17.3438	17.2158	5.72e-05	FALSE	TRUE	FALSE	FALSE	FALSE	FALSE	FALSE	FALSE	FALSE	FALSE	FALSE	FALSE	FALSE
115241	M6620	P46013	MKI67	MKI67	Proliferation marker protein Ki-67	_LDLTENLTGpSKRR_	LDLT(0.003)ENLT(0.17)GS(0.827)KRR;LDLTENLT(0.104)GS(0.896)KRR;LDLT(0.001)ENLT(0.5)GS(0.5)KRR;LDLTENLT(0.171)GS(0.828)KRR	528.269805;396.454173;528.269805;528.269805	3;4;3;3	S1329-p	S(0.827)	TRUE	TRUE	FALSE	FALSE	FALSE	LTENLTGSKRRPQTP	0.0354561	0.57054	1.485	1	13	29327;29332;29429;29117	FALSE	FALSE	14.3983	14.1147	14.2539	14.2268	13.8401	13.7413	13.6557	13.4912	13.6711	13.4218	0.00142	FALSE	TRUE	FALSE	FALSE	FALSE	FALSE	FALSE	FALSE	FALSE	FALSE	FALSE	FALSE	FALSE
115462	M6620	P46013	MKI67	MKI67	Proliferation marker protein Ki-67	_LDQPGNLPGpSNR_	LDQPGNLPGS(1)NR	674.306273;674.306273;674.306273	2;2;2	S1815-p	S(1)	TRUE	TRUE	TRUE	FALSE	FALSE	QPGNLPGSNRRLQTR	0.00319094	1.05691	2.08	1	18	26387;26766;26691	FALSE	FALSE	15.7548	15.2723	15.1891	15.5496	15.1752	14.4325	13.9706	14.2616	14.5416	14.4501	3.52e-05	FALSE	TRUE	FALSE	FALSE	FALSE	FALSE	FALSE	FALSE	FALSE	FALSE	FALSE	FALSE	FALSE
115466	M4344	P46013	MKI67	MKI67	Proliferation marker protein Ki-67	_LDQPGNLPGpSNRR_	LDQPGNLPGS(1)NRR	501.906978;501.906978;501.906978;501.906978	3;3;3;3	S1815-p	S(1)	TRUE	TRUE	TRUE	FALSE	FALSE	QPGNLPGSNRRLQTR	0.00912406	0.714012	1.64	1	1	19312;19589;19036;19217	FALSE	FALSE	13.7013	13.6243	13.6063	13.3234	13.6393	14.5245	14.4252	14.2147	14.0436	14.2566	0.000184346	FALSE	TRUE	FALSE	FALSE	FALSE	FALSE	FALSE	FALSE	FALSE	FALSE	FALSE	FALSE	FALSE
115471	M6620	P46013	MKI67	MKI67	Proliferation marker protein Ki-67	_LDQPGNLPGpSNRR_	LDQPGNLPGS(1)NRR	501.906978;501.906978;752.356829;501.906978	3;3;2;3	S1815-p	S(1)	TRUE	TRUE	TRUE	FALSE	FALSE	QPGNLPGSNRRLQTR	0.00171685	0.989939	1.986	1	20	17550;17511;17351;17357	FALSE	FALSE	16.9284	16.7229	16.5926	16.7333	16.3176	15.8273	15.6407	15.589	15.6174	15.6707	1.23e-05	FALSE	TRUE	FALSE	FALSE	FALSE	FALSE	FALSE	FALSE	FALSE	FALSE	FALSE	FALSE	FALSE
115479	M6620	P46013	MKI67	MKI67	Proliferation marker protein Ki-67	_LDQPGN(de)LPGpSNRR_	LDQPGNLPGS(1)NRR	502.234983;502.234983;502.234983	3;3;3	S1815-p	S(1)	TRUE	TRUE	TRUE	FALSE	FALSE	QPGNLPGSNRRLQTR	0.0152391	0.587393	1.503	1	14	20694;20987;21021	FALSE	FALSE	15.4317	15.477	15.3032	15.5512	15.181	14.88	14.6775	14.7633	14.7914	14.895	0.000402087	FALSE	TRUE	FALSE	FALSE	FALSE	FALSE	FALSE	FALSE	FALSE	FALSE	FALSE	FALSE	FALSE
115482	M6620	P46013	MKI67	MKI67	Proliferation marker protein Ki-67	_LDQPGN(de)LPGpSNRR_	LDQPGNLPGS(1)NRR	502.234983;502.234983;502.234983	3;3;3	S1815-p	S(1)	TRUE	TRUE	TRUE	FALSE	FALSE	QPGNLPGSNRRLQTR	0.00177674	1.04014	2.056	1	15	21369;21232;21132	FALSE	FALSE	15.8493	15.9685	15.769	15.8742	15.3449	14.6637	14.6604	14.6061	14.9213	14.7539	1.28e-05	FALSE	TRUE	FALSE	FALSE	FALSE	FALSE	FALSE	FALSE	FALSE	FALSE	FALSE	FALSE	FALSE
115485	M6620	P46013	MKI67	MKI67	Proliferation marker protein Ki-67	_LDQPGNLPGpSN(de)RR_	LDQPGNLPGS(1)NRR	502.234983;502.234983;502.234983	3;3;3	S1815-p	S(1)	TRUE	TRUE	TRUE	FALSE	FALSE	QPGNLPGSNRRLQTR	0.0075181	0.795373	1.736	1	17	20173;20589;20398	FALSE	FALSE	14.7172	14.8375	14.4696	14.784	14.4896	13.945	14.179	13.747	13.6382	13.8118	0.000137341	FALSE	TRUE	FALSE	FALSE	FALSE	FALSE	FALSE	FALSE	FALSE	FALSE	FALSE	FALSE	FALSE
181230	M6620	P46013	MKI67	MKI67	Proliferation marker protein Ki-67	_RRpSGASEANLIVAK_	RRS(0.613)GAS(0.387)EANLIVAK;RRS(0.5)GAS(0.5)EANLIVAK;RRS(0.599)GAS(0.401)EANLIVAK	517.938278;517.938278;517.938278	3;3;3	S648-p	S(0.613)	TRUE	FALSE	FALSE	FALSE	FALSE	MICSKRRSGASEANL	0.0146491	0.750291	1.682	1	8	20166;20273;19991	FALSE	FALSE	15.7852	15.9058	15.9486	15.8441	15.4384	15.2418	15.0962	15.2306	14.8614	14.7406	0.00037907	FALSE	TRUE	FALSE	FALSE	FALSE	FALSE	FALSE	FALSE	FALSE	FALSE	FALSE	FALSE	FALSE
191102	M4344	P46013	MKI67	MKI67	Proliferation marker protein Ki-67	_pSGASEANLIVAK_	S(0.99)GAS(0.01)EANLIVAK;S(0.872)GAS(0.128)EANLIVAK;S(0.876)GAS(0.124)EANLIVAK;S(0.902)GAS(0.098)EANLIVAK	620.302668;413.870871;413.870871;620.302668	2;3;3;2	S648-p	S(0.99)	TRUE	TRUE	FALSE	FALSE	FALSE	MICSKRRSGASEANL	0.00741166	0.831182	1.779	1	2	41053;41051;40658;40675	FALSE	FALSE	13.7107	14.1083	13.8197	13.7394	14.131	15.0374	14.6778	14.8024	14.4474	14.7	0.000135816	FALSE	TRUE	FALSE	FALSE	FALSE	FALSE	FALSE	FALSE	FALSE	FALSE	FALSE	FALSE	FALSE
191106	M4344	P46013	MKI67	MKI67	Proliferation marker protein Ki-67	_pSGASEANLIVAK_	S(0.899)GAS(0.101)EANLIVAK	413.871	3	S648-p	S(0.899)	TRUE	TRUE	FALSE	FALSE	FALSE	MICSKRRSGASEANL	0.0446314	0.908974	1.878	1	3	33091	FALSE	FALSE	11.408	12.2755	12.725	12.3413	12.5012	12.9738	13.4194	13.1126	13.1376	13.1525	0.0018089	FALSE	TRUE	FALSE	FALSE	FALSE	FALSE	FALSE	FALSE	FALSE	FALSE	FALSE	FALSE	FALSE
191109	M6620	P46013	MKI67	MKI67	Proliferation marker protein Ki-67	_pSGASEANLIVAK_	S(0.945)GAS(0.055)EANLIVAK;S(0.985)GAS(0.015)EANLIVAK;S(0.817)GAS(0.183)EANLIVAK;S(0.981)GAS(0.019)EANLIVAK	620.302668;413.870871;413.870871;620.302668;620.302668	2;3;3;2;2	S648-p	S(0.945)	TRUE	TRUE	FALSE	FALSE	FALSE	MICSKRRSGASEANL	0.00132554	1.27216	2.415	1	2	34878;34906;34789;34805;34918	FALSE	FALSE	16.6175	16.3103	16.1576	16.4258	15.8795	15.2431	14.6719	14.9454	15.0498	15.1197	7.62e-06	FALSE	TRUE	FALSE	FALSE	FALSE	FALSE	FALSE	FALSE	FALSE	FALSE	FALSE	FALSE	FALSE
191114	M6620	P46013	MKI67	MKI67	Proliferation marker protein Ki-67	_pSGASEAN(de)LIVAK_	S(0.836)GAS(0.164)EANLIVAK;S(0.878)GAS(0.122)EANLIVAK;S(0.991)GAS(0.009)EANLIVAK;S(0.935)GAS(0.065)EANLIVAK	620.794675;414.198876;414.198876;414.198876	2;3;3;3	S648-p	S(0.836)	TRUE	TRUE	FALSE	FALSE	FALSE	MICSKRRSGASEANL	0.00214481	0.93937	1.918	1	17	38387;38390;38805;38610	FALSE	FALSE	14.7987	14.7101	14.5597	14.5382	14.2809	13.6753	13.6372	13.8374	13.5508	13.49	1.83e-05	FALSE	TRUE	FALSE	FALSE	FALSE	FALSE	FALSE	FALSE	FALSE	FALSE	FALSE	FALSE	FALSE
192010	M4344	P46013	MKI67	MKI67	Proliferation marker protein Ki-67	_pSGNLPSK_	S(1)GNLPSK	261.452988;391.675843	3;2	S621-p	S(1)	TRUE	TRUE	TRUE	FALSE	FALSE	PKRGGRKSGNLPSKR	0.0175604	0.796785	1.737	1	3	17759;17771	FALSE	FALSE	15.3673	15.1438	14.8858	14.9363	14.5544	16.0788	15.7448	15.6854	15.6472	15.7153	0.000464023	FALSE	TRUE	FALSE	FALSE	FALSE	FALSE	FALSE	FALSE	FALSE	FALSE	FALSE	FALSE	FALSE
192013	M6620	P46013	MKI67	MKI67	Proliferation marker protein Ki-67	_pSGNLPSK_	S(1)GNLPSK	391.675843;391.675843;261.452988	2;2;3	S621-p	S(1)	TRUE	TRUE	TRUE	FALSE	FALSE	PKRGGRKSGNLPSKR	0.015791	0.931959	1.908	1	2	19576;19709;19716	FALSE	FALSE	16.895	16.4683	16.3796	16.9084	16.4426	16.2192	15.3937	15.3818	15.7872	15.6522	0.000428921	FALSE	TRUE	FALSE	FALSE	FALSE	FALSE	FALSE	FALSE	FALSE	FALSE	FALSE	FALSE	FALSE
213084	M4344	Q13330	MTA1	MTA1	Metastasis-associated protein MTA1	_VAPVINN(de)GpSPTILGK_	VAPVINNGS(0.999)PT(0.001)ILGK	520.939	3	S576-p	S(0.999)	TRUE	TRUE	TRUE	FALSE	FALSE	APVINNGSPTILGKR	0.0275997	0.920427	1.893	1	11	52424	TRUE	FALSE	15.6418	15.9108	15.4595	14.771	15.3611	16.3623	16.5413	16.5081	16.0041	16.3305	0.000887407	FALSE	TRUE	FALSE	FALSE	FALSE	TRUE	FALSE	FALSE	FALSE	FALSE	FALSE	FALSE	FALSE
213087	M4344	Q13330	MTA1	MTA1	Metastasis-associated protein MTA1	_VAPVINN(de)GpSPTILGK_	VAPVINNGS(0.999)PT(0.001)ILGK	520.939285;520.939285	3;3	S576-p	S(0.999)	TRUE	TRUE	TRUE	FALSE	FALSE	APVINNGSPTILGKR	0.0245749	1.04305	2.061	1	12	51982;51389	TRUE	FALSE	18.8324	18.862	18.6703	17.691	18.5739	19.6382	19.8337	19.7092	19.2342	19.4295	0.000750692	FALSE	TRUE	FALSE	FALSE	FALSE	TRUE	FALSE	FALSE	FALSE	FALSE	FALSE	FALSE	FALSE
213089	M6620	Q13330	MTA1	MTA1	Metastasis-associated protein MTA1	_VAPVINN(de)GpSPTILGK_	VAPVINNGS(1)PTILGK;VAPVINNGS(0.998)PT(0.002)ILGK	520.939285;520.939285;520.939285;780.905289	3;3;3;2	S576-p	S(1)	TRUE	TRUE	TRUE	FALSE	FALSE	APVINNGSPTILGKR	0.00542796	0.864049	1.82	1	11	41510;41454;41533;41537	TRUE	FALSE	18.6582	18.5262	18.6412	18.745	18.718	17.7266	17.4183	17.8225	17.8253	18.1758	8.52e-05	FALSE	TRUE	FALSE	FALSE	FALSE	TRUE	FALSE	FALSE	FALSE	FALSE	FALSE	FALSE	FALSE
213095	M4344	Q13330	MTA1	MTA1	Metastasis-associated protein MTA1	_VAPVINNGpSPTILGK_	VAPVINNGS(1)PTILGK	520.611279;520.611279;520.611279	3;3;3	S576-p	S(1)	TRUE	TRUE	TRUE	FALSE	FALSE	APVINNGSPTILGKR	0.0131029	1.12654	2.183	1	14	39135;38942;39202	TRUE	FALSE	19.4012	19.3254	19.0881	18.2128	19.0558	20.344	20.2915	20.1689	19.8684	20.0432	0.00030105	FALSE	TRUE	FALSE	FALSE	FALSE	TRUE	FALSE	FALSE	FALSE	FALSE	FALSE	FALSE	FALSE
213100	M6620	Q13330	MTA1	MTA1	Metastasis-associated protein MTA1	_VAPVINNGpSPTILGK_	VAPVINNGS(1)PTILGK;VAPVINNGS(0.986)PT(0.014)ILGK	520.611279;780.413281;520.611279;520.611279	3;2;3;3	S576-p	S(1)	TRUE	TRUE	TRUE	FALSE	FALSE	APVINNGSPTILGKR	0.0206234	0.722753	1.65	1	14	40633;40636;40691;40872	TRUE	FALSE	20.275	20.2624	20.3819	20.422	20.3939	19.6981	19.1127	19.7136	19.6516	19.9455	0.000622654	FALSE	TRUE	FALSE	FALSE	FALSE	TRUE	FALSE	FALSE	FALSE	FALSE	FALSE	FALSE	FALSE
213107	M6620	Q13330	MTA1	MTA1	Metastasis-associated protein MTA1	_VAPVIN(de)N(de)GpSPTILGK_	VAPVINNGS(0.998)PT(0.002)ILGK	521.267	3	S576-p	S(0.998)	TRUE	TRUE	TRUE	FALSE	FALSE	APVINNGSPTILGKR	0.00946084	0.754242	1.687	1	8	41028	TRUE	FALSE	16.713	16.7848	16.7646	16.7293	16.7937	15.9541	15.5832	16.1605	16.0583	16.2581	0.0001973	FALSE	TRUE	FALSE	FALSE	FALSE	TRUE	FALSE	FALSE	FALSE	FALSE	FALSE	FALSE	FALSE
213128	M6620	Q13330	MTA1	MTA1	Metastasis-associated protein MTA1	_VAPVINNGpSPTILGKR_	VAPVINNGS(0.995)PT(0.005)ILGKR	572.645	3	S576-p	S(0.995)	TRUE	TRUE	TRUE	FALSE	FALSE	APVINNGSPTILGKR	0.0337427	0.517747	1.432	1	16	36962	TRUE	FALSE	15.5578	15.6042	15.5431	15.5931	15.7729	14.9939	14.8612	15.2533	15.1544	15.2195	0.00132503	FALSE	TRUE	FALSE	FALSE	FALSE	TRUE	FALSE	FALSE	FALSE	FALSE	FALSE	FALSE	FALSE
85010	M6620	Q9BQG0	MYBBP1A	MYBBP1A P160	Myb-binding protein 1A	_GVLGKpSPLSALAR_	GVLGKS(0.753)PLS(0.247)ALAR	450.25	3	S1290-p	S(0.753)	TRUE	TRUE	FALSE	FALSE	FALSE	KKGVLGKSPLSALAR	0.0153909	1.22794	2.342	1	18	39509	FALSE	FALSE	15.8504	16.096	15.7412	15.8953	15.0262	14.8416	14.9828	13.8435	14.3253	14.4764	0.000414081	FALSE	TRUE	FALSE	FALSE	FALSE	FALSE	FALSE	FALSE	FALSE	FALSE	FALSE	FALSE	FALSE
199708	M4344	Q9BQG0	MYBBP1A	MYBBP1A P160	Myb-binding protein 1A	_pSPLSALAR_	S(0.999)PLS(0.001)ALAR;S(1)PLSALAR	447.725868;447.725868;447.725868	2;2;2	S1290-p	S(0.999)	TRUE	TRUE	TRUE	FALSE	FALSE	KKGVLGKSPLSALAR	0.00496548	1.05381	2.076	1	6	30360;30331;30314	FALSE	FALSE	14.3324	14.5605	14.1088	13.7653	14.0968	15.5212	15.2681	15.3813	14.9686	14.9938	7.75e-05	FALSE	TRUE	FALSE	FALSE	FALSE	FALSE	FALSE	FALSE	FALSE	FALSE	FALSE	FALSE	FALSE
199711	M6620	Q9BQG0	MYBBP1A	MYBBP1A P160	Myb-binding protein 1A	_pSPLSALAR_	S(1)PLSALAR	447.725868;447.725868;447.725868	2;2;2	S1290-p	S(1)	TRUE	TRUE	TRUE	FALSE	FALSE	KKGVLGKSPLSALAR	0.00379793	1.36078	2.568	1	6	31599;31698;31627	FALSE	FALSE	17.032	17.1485	17.042	17.0386	16.1775	15.6188	15.9481	15.1821	15.6155	15.2702	4.67e-05	FALSE	TRUE	FALSE	FALSE	FALSE	FALSE	FALSE	FALSE	FALSE	FALSE	FALSE	FALSE	FALSE
85710	M4344	P10244	MYBL2	MYBL2 BMYB	Myb-related protein B	_HAAFVpTPDQK_	HAAFVT(1)PDQK	398.516539;398.516539;398.516539	3;3;3	T505-p	T(1)	TRUE	TRUE	TRUE	FALSE	FALSE	QKHAAFVTPDQKYSM	0.00293114	1.35892	2.565	1	4	18942;19177;19189	FALSE	FALSE	14.4345	14.3986	14.5898	13.4972	14.5277	15.6591	15.6489	15.7285	15.3939	15.8119	3.77e-05	FALSE	TRUE	FALSE	FALSE	FALSE	FALSE	FALSE	FALSE	FALSE	FALSE	FALSE	FALSE	FALSE
85713	M6620	P10244	MYBL2	MYBL2 BMYB	Myb-related protein B	_HAAFVpTPDQK_	HAAFVT(1)PDQK	398.516539;398.516539;398.516539	3;3;3	T505-p	T(1)	TRUE	TRUE	TRUE	FALSE	FALSE	QKHAAFVTPDQKYSM	0.00115978	1.15169	2.222	1	4	19741;19913;19860	FALSE	FALSE	15.7605	15.1265	15.5675	15.2943	15.5127	14.439	14.0676	14.3897	14.2883	14.3184	5.92e-06	FALSE	TRUE	FALSE	FALSE	FALSE	FALSE	FALSE	FALSE	FALSE	FALSE	FALSE	FALSE	FALSE
117784	M4344	Q15746	MYLK	MYLK MLCK MLCK1 MYLK1	Myosin light chain kinase, smooth muscle	_LESCKDpSPR_	LES(0.039)CKDS(0.961)PR	391.165	3	S328-p	S(0.961)	TRUE	TRUE	FALSE	FALSE	FALSE	KLESCKDSPRTAPQT	0.00184454	1.07298	2.104	1	5	14229	FALSE	FALSE	12.9126	12.6303	12.4894	12.6186	13.0763	14.1757	13.7553	13.6544	13.7336	13.7731	2.08e-05	FALSE	TRUE	TRUE	FALSE	FALSE	FALSE	FALSE	FALSE	FALSE	FALSE	FALSE	FALSE	FALSE
117785	M6620	Q15746	MYLK	MYLK MLCK MLCK1 MYLK1	Myosin light chain kinase, smooth muscle	_LESCKDpSPR_	LES(0.001)CKDS(0.999)PR;LES(0.01)CKDS(0.99)PR;LES(0.039)CKDS(0.961)PR	391.165289;391.165289;391.165289	3;3;3	S328-p	S(0.999)	TRUE	TRUE	TRUE	FALSE	FALSE	KLESCKDSPRTAPQT	0.00703679	0.893917	1.858	1	4	13827;14027;13966	FALSE	FALSE	14.2798	14.3141	14.2545	14.7002	14.2702	13.6254	13.1724	13.7798	13.5546	13.217	0.000123579	FALSE	TRUE	TRUE	FALSE	FALSE	FALSE	FALSE	FALSE	FALSE	FALSE	FALSE	FALSE	FALSE
220359	M4344	Q147X3	NAA30	NAA30 C14orf35 MAK3 NAT12	N-alpha-acetyltransferase 30	_VLSVAEVAATTApTPDGGPR_	VLSVAEVAAT(0.001)T(0.023)AT(0.976)PDGGPR;VLSVAEVAAT(0.361)T(0.205)AT(0.434)PDGGPR;VLSVAEVAAT(0.002)T(0.1)AT(0.898)PDGGPR	631.310217;631.310217;631.310217	3;3;3	T117-p	T(0.976)	TRUE	TRUE	FALSE	FALSE	FALSE	EVAATTATPDGGPRA	0.0498739	0.750319	1.682	1	7	35836;35293;35439	FALSE	FALSE	15.6154	15.7282	15.4107	14.8306	15.6725	16.5816	16.0933	16.1961	16.017	16.121	0.00214733	FALSE	TRUE	FALSE	FALSE	FALSE	FALSE	FALSE	FALSE	FALSE	FALSE	FALSE	FALSE	FALSE
220362	M6620	Q147X3	NAA30	NAA30 C14orf35 MAK3 NAT12	N-alpha-acetyltransferase 30	_VLSVAEVAATTApTPDGGPR_	VLSVAEVAAT(0.009)T(0.408)AT(0.583)PDGGPR;VLSVAEVAAT(0.02)T(0.28)AT(0.7)PDGGPR;VLSVAEVAAT(0.001)T(0.174)AT(0.825)PDGGPR;VLSVAEVAAT(0.312)T(0.312)AT(0.376)PDGGPR	631.310217;631.310217;631.310217;946.461688	3;3;3;2	T117-p	T(0.583)	TRUE	FALSE	FALSE	FALSE	FALSE	EVAATTATPDGGPRA	0.00193724	1.25836	2.392	1	7	40098;40196;40124;40147	FALSE	FALSE	14.8433	14.8918	14.8731	14.8283	14.3035	13.6078	13.1615	13.7507	13.1844	13.7437	1.53e-05	FALSE	TRUE	FALSE	FALSE	FALSE	FALSE	FALSE	FALSE	FALSE	FALSE	FALSE	FALSE	FALSE
498	M4344	P19338	NCL	NCL	Nucleolin	_AAApTPAK_	AAAT(1)PAK	355.167654;355.167654	2;2	T92-p	T(1)	TRUE	TRUE	TRUE	FALSE	FALSE	PGKKAAATPAKKTVT	0.0459764	1.35703	2.562	1	1	11718;11470	FALSE	FALSE	17.6105	17.3969	17.2592	15.6255	17.406	18.7222	18.372	18.3306	18.188	18.4705	0.00189173	FALSE	TRUE	FALSE	FALSE	FALSE	FALSE	FALSE	FALSE	FALSE	FALSE	FALSE	FALSE	FALSE
500	M6620	P19338	NCL	NCL	Nucleolin	_AAApTPAK_	AAAT(1)PAK	355.167654;355.167654	2;2	T92-p	T(1)	TRUE	TRUE	TRUE	FALSE	FALSE	PGKKAAATPAKKTVT	0.000391812	1.56847	2.966	1	20	11721;11360	FALSE	FALSE	20.1208	19.7425	19.7853	19.8695	19.2243	18.3781	18.0088	18.2524	18.0395	18.2212	1.12e-06	FALSE	TRUE	FALSE	FALSE	FALSE	FALSE	FALSE	FALSE	FALSE	FALSE	FALSE	FALSE	FALSE
511	M6620	P19338	NCL	NCL	Nucleolin	_AAApTPAKK_	AAAT(1)PAKK	279.812516;419.215136;419.215136;279.812516;419.215136	3;2;2;3;2	T92-p	T(1)	TRUE	TRUE	TRUE	FALSE	FALSE	PGKKAAATPAKKTVT	0.00224625	1.2908	2.447	1	10	13720;13529;13597;14003;13178	FALSE	FALSE	20.4394	20.3193	20.1306	20.3541	19.6975	19.3872	18.5926	18.8454	18.8422	18.8196	2.03e-05	FALSE	TRUE	FALSE	FALSE	FALSE	FALSE	FALSE	FALSE	FALSE	FALSE	FALSE	FALSE	FALSE
32883	M4344	P19338	NCL	NCL	Nucleolin	_AVTpTPGK_	AVT(0.31)T(0.69)PGK;AVT(0.06)T(0.94)PGK	377.180762;377.180762	2;2	T106-p	T(0.69)	TRUE	FALSE	FALSE	FALSE	FALSE	TPAKAVTTPGKKGAT	0.0492602	1.38914	2.619	1	4	15163;15195	FALSE	FALSE	17.1691	16.9599	16.8029	15.1578	17.104	18.3012	17.7523	17.9364	17.9185	18.231	0.00209815	FALSE	TRUE	FALSE	FALSE	FALSE	FALSE	FALSE	FALSE	FALSE	FALSE	FALSE	FALSE	FALSE
32899	M6620	P19338	NCL	NCL	Nucleolin	_AVTpTPGKK_	AVT(0.012)T(0.988)PGKK;AVT(0.011)T(0.989)PGKK;AVT(0.087)T(0.913)PGKK;AVT(0.004)T(0.996)PGKK;AVT(0.014)T(0.986)PGKK;AVT(0.008)T(0.992)PGKK;AVT(0.009)T(0.991)PGKK	441.228243;294.487921;294.487921;441.228243;294.487921;441.228243;294.487921	2;3;3;2;3;2;3	T106-p	T(0.988)	TRUE	TRUE	FALSE	FALSE	FALSE	TPAKAVTTPGKKGAT	0.0138522	1.18112	2.268	1	12	16236;18385;18567;16792;18515;16535;19232	FALSE	FALSE	15.93	15.6237	15.0928	15.6239	14.9668	14.5924	13.5888	14.293	14.4896	14.3677	0.000344762	FALSE	TRUE	FALSE	FALSE	FALSE	FALSE	FALSE	FALSE	FALSE	FALSE	FALSE	FALSE	FALSE
101561	M4344	P19338	NCL	NCL	Nucleolin	_KAAApTPAK_	KAAAT(1)PAK	279.812516;279.812516;279.812516	3;3;3	T92-p	T(1)	TRUE	TRUE	TRUE	FALSE	FALSE	PGKKAAATPAKKTVT	0.0223344	1.37807	2.599	1	14	11978;11701;12061	FALSE	FALSE	16.8045	16.6611	16.5483	15.0984	16.704	17.8516	17.6044	17.6723	17.7084	17.8701	0.000647265	FALSE	TRUE	FALSE	FALSE	FALSE	FALSE	FALSE	FALSE	FALSE	FALSE	FALSE	FALSE	FALSE
101565	M6620	P19338	NCL	NCL	Nucleolin	_KAAApTPAK_	KAAAT(1)PAK	279.812516;279.812516;279.812516	3;3;3	T92-p	T(1)	TRUE	TRUE	TRUE	FALSE	FALSE	PGKKAAATPAKKTVT	0.00421264	0.95335	1.936	1	13	13200;13037;12651	FALSE	FALSE	18.1414	17.9826	17.8423	18.0701	17.506	17.2618	16.9037	16.9545	16.8863	16.7694	5.59e-05	FALSE	TRUE	FALSE	FALSE	FALSE	FALSE	FALSE	FALSE	FALSE	FALSE	FALSE	FALSE	FALSE
111743	M4344	P19338	NCL	NCL	Nucleolin	_KVAVApTPAK_	KVAVAT(1)PAK	322.179087;322.179087;241.886135;322.179087	3;3;4;3	T76-p	T(1)	TRUE	TRUE	TRUE	FALSE	FALSE	TKKVAVATPAKKAAV	0.044981	1.50033	2.829	1	16	23520;23498;23552;23538	FALSE	FALSE	17.5968	17.3873	17.1429	15.3996	17.4725	18.6811	18.3316	18.4042	18.3907	18.6931	0.00183671	FALSE	TRUE	FALSE	FALSE	FALSE	FALSE	FALSE	FALSE	FALSE	FALSE	FALSE	FALSE	FALSE
111747	M6620	P19338	NCL	NCL	Nucleolin	_KVAVApTPAK_	KVAVAT(1)PAK	241.886135;322.179087;241.886135;322.179087;322.179087	4;3;4;3;3	T76-p	T(1)	TRUE	TRUE	TRUE	FALSE	FALSE	TKKVAVATPAKKAAV	0.00277043	1.27187	2.415	1	15	22278;22714;22093;22577;21963	FALSE	FALSE	19.1174	18.9305	18.7835	18.9175	18.343	17.9301	17.0725	17.696	17.5282	17.5057	2.81e-05	FALSE	TRUE	FALSE	FALSE	FALSE	FALSE	FALSE	FALSE	FALSE	FALSE	FALSE	FALSE	FALSE
111758	M6620	P19338	NCL	NCL	Nucleolin	_KVAVApTPAK_	KVAVAT(1)PAK	322.179087;322.179087;322.179087;322.179087	3;3;3;3	T76-p	T(1)	TRUE	TRUE	TRUE	FALSE	FALSE	TKKVAVATPAKKAAV	0.00220823	1.17321	2.255	1	16	22118;22020;21806;22803	FALSE	FALSE	18.6765	18.3317	18.333	18.3616	17.9289	17.5048	16.8388	17.0673	17.2558	17.099	1.95e-05	FALSE	TRUE	FALSE	FALSE	FALSE	FALSE	FALSE	FALSE	FALSE	FALSE	FALSE	FALSE	FALSE
213549	M6620	P19338	NCL	NCL	Nucleolin	_VAVApTPAK_	VAVAT(1)PAK	418.717511;279.480766;418.717511;279.480766;418.717511;279.480766	2;3;2;3;2;3	T76-p	T(1)	TRUE	TRUE	TRUE	FALSE	FALSE	TKKVAVATPAKKAAV	0.00149043	1.49092	2.811	1	8	24409;24620;24655;24857;24753;24553	FALSE	FALSE	21.1922	20.7093	20.7019	20.9188	20.4079	19.5033	18.6712	19.3917	19.4557	19.4536	9.67e-06	FALSE	TRUE	FALSE	FALSE	FALSE	FALSE	FALSE	FALSE	FALSE	FALSE	FALSE	FALSE	FALSE
213564	M6620	P19338	NCL	NCL	Nucleolin	_VAVApTPAKK_	VAVAT(1)PAKK	322.179087;322.179087;482.764993;322.179087;322.179087;241.886135	3;3;2;3;3;4	T76-p	T(1)	TRUE	TRUE	TRUE	FALSE	FALSE	TKKVAVATPAKKAAV	0.00364152	1.41973	2.675	1	14	21625;22310;22093;25266;21954;22178	FALSE	FALSE	20.2598	19.8075	19.6782	20.0615	19.5686	18.854	17.6919	18.5994	18.5805	18.5511	4.3e-05	FALSE	TRUE	FALSE	FALSE	FALSE	FALSE	FALSE	FALSE	FALSE	FALSE	FALSE	FALSE	FALSE
95336	M4344	Q9Y618	NCOR2	NCOR2 CTG26	Nuclear receptor corepressor 2	_IIGEDpSPSRLDR_	IIGEDS(0.99)PS(0.01)RLDR;IIGEDS(0.785)PS(0.215)RLDR;IIGEDS(0.999)PS(0.001)RLDR	479.895967;479.895967;479.895967	3;3;3	S1259-p	S(0.99)	TRUE	TRUE	FALSE	FALSE	FALSE	TRIIGEDSPSRLDRG	0.0490826	0.581115	1.496	1	17	25781;25886;26039	FALSE	FALSE	17.1891	17.1655	17.1658	16.6733	17.3555	17.7525	17.6571	17.6981	17.4781	17.8689	0.00208303	FALSE	FALSE	FALSE	FALSE	FALSE	FALSE	FALSE	FALSE	FALSE	FALSE	FALSE	FALSE	FALSE
95341	M6620	Q9Y618	NCOR2	NCOR2 CTG26	Nuclear receptor corepressor 2	_IIGEDpSPSRLDR_	IIGEDS(1)PSRLDR;IIGEDS(0.999)PS(0.001)RLDR;IIGEDS(0.997)PS(0.003)RLDR	479.895967;479.895967;479.895967	3;3;3	S1259-p	S(1)	TRUE	TRUE	TRUE	FALSE	FALSE	TRIIGEDSPSRLDRG	0.0321468	0.552211	1.466	1	16	26100;25989;25811	FALSE	FALSE	18.3987	18.6409	18.5795	18.5254	18.3088	17.6986	18.0563	18.0501	17.8107	18.0766	0.00122874	FALSE	FALSE	FALSE	FALSE	FALSE	FALSE	FALSE	FALSE	FALSE	FALSE	FALSE	FALSE	FALSE
127571	M4344	Q9Y618	NCOR2	NCOR2 CTG26	Nuclear receptor corepressor 2	_LQEGSLpSSSK_	LQEGSLS(0.981)S(0.018)SK;LQEGS(0.002)LS(0.979)S(0.017)S(0.002)K;LQEGS(0.035)LS(0.94)S(0.022)S(0.003)K	558.252643;558.252643;558.252643	2;2;2	S1583-p	S(0.981)	TRUE	TRUE	FALSE	FALSE	FALSE	RLQEGSLSSSKASQD	0.0278614	0.625012	1.542	1	4	24243;24375;24535	FALSE	FALSE	15.354	15.0692	14.8991	14.9349	15.1197	15.9047	15.6125	15.4696	15.59	15.9252	0.000902242	FALSE	FALSE	FALSE	FALSE	FALSE	FALSE	FALSE	FALSE	FALSE	FALSE	FALSE	FALSE	FALSE
127574	M6620	Q9Y618	NCOR2	NCOR2 CTG26	Nuclear receptor corepressor 2	_LQEGSLpSSSK_	LQEGS(0.001)LS(0.835)S(0.135)S(0.029)K	558.253	2	S1583-p	S(0.835)	TRUE	TRUE	FALSE	FALSE	FALSE	RLQEGSLSSSKASQD	0.00786505	0.915546	1.886	1	3	25520	FALSE	FALSE	16.6344	16.294	16.1921	16.5648	15.8106	15.5304	15.2314	15.2996	15.4446	15.4122	0.000148412	FALSE	FALSE	FALSE	FALSE	FALSE	FALSE	FALSE	FALSE	FALSE	FALSE	FALSE	FALSE	FALSE
45726	M4344	Q14978	NOLC1	NOLC1 KIAA0035 NS5ATP13	Nucleolar and coiled-body phosphoprotein 1	_EAEpTPQAK_	EAET(1)PQAK	477.202	2	T597-p	T(1)	TRUE	TRUE	TRUE	FALSE	FALSE	EAAKEAETPQAKKIK	0.000964227	1.14166	2.206	1	7	10683	FALSE	FALSE	12.8576	12.5633	12.622	12.7306	12.8379	14.1531	13.5744	13.5656	13.999	14.0277	9.22e-06	FALSE	TRUE	FALSE	FALSE	FALSE	FALSE	FALSE	FALSE	FALSE	FALSE	FALSE	FALSE	FALSE
45728	M4344	Q14978	NOLC1	NOLC1 KIAA0035 NS5ATP13	Nucleolar and coiled-body phosphoprotein 1	_EAEpTPQAK_	EAET(1)PQAK	477.202	2	T597-p	T(1)	TRUE	TRUE	TRUE	FALSE	FALSE	EAAKEAETPQAKKIK	0.0225471	0.782102	1.72	1	17	14245	FALSE	FALSE	13.5042	13.7281	13.2921	13.1048	13.402	14.3944	13.8294	14.1255	14.0563	14.5362	0.000663844	FALSE	TRUE	FALSE	FALSE	FALSE	FALSE	FALSE	FALSE	FALSE	FALSE	FALSE	FALSE	FALSE
45729	M4344	Q14978	NOLC1	NOLC1 KIAA0035 NS5ATP13	Nucleolar and coiled-body phosphoprotein 1	_EAEpTPQAK_	EAET(1)PQAK	477.202422;318.470707;318.470707;318.470707;477.202422	2;3;3;3;2	T597-p	T(1)	TRUE	TRUE	TRUE	FALSE	FALSE	EAAKEAETPQAKKIK	0.0026535	1.01371	2.019	1	18	13560;13561;13573;13430;13429	FALSE	FALSE	15.3056	15.1088	15.0133	14.9018	15.2712	16.3086	15.8564	15.9462	16.0645	16.4937	3.32e-05	FALSE	TRUE	FALSE	FALSE	FALSE	FALSE	FALSE	FALSE	FALSE	FALSE	FALSE	FALSE	FALSE
45734	M6620	Q14978	NOLC1	NOLC1 KIAA0035 NS5ATP13	Nucleolar and coiled-body phosphoprotein 1	_EAEpTPQAK_	EAET(1)PQAK	477.202422;318.470707;477.202422;318.470707;477.202422;318.470707	2;3;2;3;2;3	T597-p	T(1)	TRUE	TRUE	TRUE	FALSE	FALSE	EAAKEAETPQAKKIK	0.00354514	1.27062	2.413	1	8	13772;13773;14081;14082;13833;13834	FALSE	FALSE	18.9259	18.7046	18.4422	18.917	18.2421	17.7205	16.8158	17.3896	17.5373	17.4156	4.11e-05	FALSE	TRUE	FALSE	FALSE	FALSE	FALSE	FALSE	FALSE	FALSE	FALSE	FALSE	FALSE	FALSE
45740	M6620	Q14978	NOLC1	NOLC1 KIAA0035 NS5ATP13	Nucleolar and coiled-body phosphoprotein 1	_EAEpTPQAK_	EAET(1)PQAK	477.202422;477.202422	2;2	T597-p	T(1)	TRUE	TRUE	TRUE	FALSE	FALSE	EAAKEAETPQAKKIK	0.0398207	1.17644	2.26	1	9	14085;13794	FALSE	FALSE	14.7735	13.8499	14.6461	13.7229	13.9828	12.9519	13.3329	12.5797	13.7557	12.4729	0.00167253	FALSE	TRUE	FALSE	FALSE	FALSE	FALSE	FALSE	FALSE	FALSE	FALSE	FALSE	FALSE	FALSE
79115	M4344	P46087	NOP2	NOP2 NOL1 NSUN1	Probable 28S rRNA (cytosine(4447)-C(5))-methyltransferase	_GNSQLLLpS_	GNSQLLLS(1)	456.215333;456.215333;456.215333	2;2;2	S812-p	S(1)	TRUE	TRUE	TRUE	FALSE	FALSE	GNSQLLLS_______	0.0225202	0.665249	1.586	1	19	37446;37430;37535	FALSE	FALSE	15.26	15.205	14.9307	14.8991	15.0575	16.1323	15.7177	15.6842	15.6021	15.5422	0.000660841	FALSE	TRUE	FALSE	FALSE	FALSE	FALSE	FALSE	FALSE	FALSE	FALSE	FALSE	FALSE	FALSE
79118	M6620	P46087	NOP2	NOP2 NOL1 NSUN1	Probable 28S rRNA (cytosine(4447)-C(5))-methyltransferase	_GNSQLLLpS_	GNSQLLLS(1)	456.215333;456.215333;456.215333	2;2;2	S812-p	S(1)	TRUE	TRUE	TRUE	FALSE	FALSE	GNSQLLLS_______	0.0122596	1.08397	2.12	1	18	39899;40279;40187	FALSE	FALSE	16.7956	17.1186	16.5884	16.9023	16.1309	15.8611	15.967	15.2351	15.7182	15.3344	0.000291165	FALSE	TRUE	FALSE	FALSE	FALSE	FALSE	FALSE	FALSE	FALSE	FALSE	FALSE	FALSE	FALSE
210577	M4344	Q14207	NPAT	NPAT CAND3 E14	Protein NPAT	_pTPGSGAGEK_	T(1)PGSGAGEK;T(0.999)PGS(0.001)GAGEK	442.18149;442.18149;442.18149	2;2;2	T1270-p	T(1)	TRUE	TRUE	TRUE	FALSE	FALSE	SDLPVPRTPGSGAGE	0.00326345	0.821716	1.768	1	12	13209;12909;12813	FALSE	FALSE	15.2611	15.2714	14.9857	14.88	15.094	16.1034	16.0021	15.7436	15.7986	15.9531	4.4e-05	FALSE	TRUE	FALSE	FALSE	FALSE	FALSE	FALSE	FALSE	FALSE	FALSE	FALSE	FALSE	FALSE
210580	M6620	Q14207	NPAT	NPAT CAND3 E14	Protein NPAT	_pTPGSGAGEK_	T(0.999)PGS(0.001)GAGEK;T(0.996)PGS(0.004)GAGEK	442.18149;442.18149;442.18149	2;2;2	T1270-p	T(0.999)	TRUE	TRUE	TRUE	FALSE	FALSE	SDLPVPRTPGSGAGE	0.0176163	0.531857	1.446	1	12	12854;13010;13161	FALSE	FALSE	17.5612	17.5772	17.5849	17.7171	17.427	17.1618	16.9852	17.0159	17.0433	17.0018	0.000492964	FALSE	TRUE	FALSE	FALSE	FALSE	FALSE	FALSE	FALSE	FALSE	FALSE	FALSE	FALSE	FALSE
142100	M4344	P06748	NPM1	NPM1 NPM	Nucleophosmin	_M(ox)QApSIEK_	MQAS(1)IEK	451.688094;301.461155;301.461155;451.688094	2;3;3;2	S254-p	S(1)	TRUE	TRUE	TRUE	FALSE	FALSE	IKAKMQASIEKGGSL	0.00584983	0.934391	1.911	1	4	15523;15524;15730;15932	TRUE	FALSE	18.6226	18.3189	18.2529	18.0983	18.6365	19.45	18.9913	19.2454	19.2918	19.6226	9.73e-05	FALSE	TRUE	FALSE	FALSE	FALSE	TRUE	FALSE	FALSE	FALSE	FALSE	FALSE	FALSE	FALSE
142105	M4344	P06748	NPM1	NPM1 NPM	Nucleophosmin	_M(ox)QApSIEK_	MQAS(1)IEK	451.688094;301.461155;451.688094;301.461155;451.688094;301.461155	2;3;2;3;2;3	S254-p	S(1)	TRUE	TRUE	TRUE	FALSE	FALSE	IKAKMQASIEKGGSL	0.00813468	0.851771	1.805	1	17	18675;18875;18822;18823;18776;18975	TRUE	FALSE	18.8874	18.6297	18.5623	18.3453	18.8338	19.6457	19.2253	19.3721	19.47	19.8044	0.000155747	FALSE	TRUE	FALSE	FALSE	FALSE	TRUE	FALSE	FALSE	FALSE	FALSE	FALSE	FALSE	FALSE
142111	M6620	P06748	NPM1	NPM1 NPM	Nucleophosmin	_M(ox)QApSIEK_	MQAS(1)IEK	451.688094;301.461155;451.688094;451.688094;451.688094;451.688094;451.688094;451.688094;301.461155;451.688094;451.688094	2;3;2;2;2;2;2;2;3;2;2	S254-p	S(1)	TRUE	TRUE	TRUE	FALSE	FALSE	IKAKMQASIEKGGSL	0.00746397	1.25403	2.385	1	3	16839;16847;19032;20347;16796;18995;20528;16882;17085;19148;20043	TRUE	FALSE	20.3007	19.7637	19.8165	20.1475	19.8685	19.0788	17.9108	18.9251	18.9994	18.7125	0.000134044	FALSE	TRUE	FALSE	FALSE	FALSE	TRUE	FALSE	FALSE	FALSE	FALSE	FALSE	FALSE	FALSE
142128	M4344	P06748	NPM1	NPM1 NPM	Nucleophosmin	_MQApSIEK_	MQAS(1)IEK	443.690636;443.690636;443.690636	2;2;2	S254-p	S(1)	TRUE	TRUE	TRUE	FALSE	FALSE	IKAKMQASIEKGGSL	0.00876042	0.895277	1.86	1	4	23412;23330;23695	TRUE	FALSE	18.7938	18.5512	18.5977	18.2094	18.8474	19.6242	19.1852	19.3719	19.4815	19.8131	0.000174166	FALSE	TRUE	FALSE	FALSE	FALSE	TRUE	FALSE	FALSE	FALSE	FALSE	FALSE	FALSE	FALSE
142131	M6620	P06748	NPM1	NPM1 NPM	Nucleophosmin	_MQApSIEK_	MQAS(1)IEK	443.690636;443.690636;443.690636	2;2;2	S254-p	S(1)	TRUE	TRUE	TRUE	FALSE	FALSE	IKAKMQASIEKGGSL	0.0048018	1.3136	2.486	1	3	24496;24483;24565	TRUE	FALSE	20.9535	20.3958	20.5187	20.8252	20.4596	19.6413	18.5458	19.5724	19.5132	19.3121	6.97e-05	FALSE	TRUE	FALSE	FALSE	FALSE	TRUE	FALSE	FALSE	FALSE	FALSE	FALSE	FALSE	FALSE
142134	M6620	P06748	NPM1	NPM1 NPM	Nucleophosmin	_MQApSIEK_	MQAS(1)IEK	443.690636;443.690636;443.690636	2;2;2	S254-p	S(1)	TRUE	TRUE	TRUE	FALSE	FALSE	IKAKMQASIEKGGSL	0.00929509	1.13052	2.189	1	4	25086;25250;25167	TRUE	FALSE	16.5129	15.7207	16.0443	16.2113	16.1551	15.2168	14.3894	15.0404	15.4464	14.8986	0.000192633	FALSE	TRUE	FALSE	FALSE	FALSE	TRUE	FALSE	FALSE	FALSE	FALSE	FALSE	FALSE	FALSE
142137	M4344	P06748-3	NPM1	NPM1 NPM	Nucleophosmin	_M(ox)QApSIEKAH_	MQAS(1)IEKAH	370.826496;370.826496;370.826496;370.826496	3;3;3;3	S254-p	S(1)	TRUE	TRUE	TRUE	FALSE	FALSE	IKAKMQASIEKAH__	0.00959654	0.977766	1.969	1	3	10338;10387;10352;10507	TRUE	FALSE	15.5035	15.3209	15.3423	14.7517	15.4868	16.3988	16.02	16.1628	16.0711	16.6414	0.000198839	TRUE	TRUE	FALSE	FALSE	FALSE	TRUE	FALSE	FALSE	FALSE	FALSE	FALSE	FALSE	FALSE
142141	M4344	P06748-3	NPM1	NPM1 NPM	Nucleophosmin	_M(ox)QApSIEKAH_	MQAS(1)IEKAH	370.826496;370.826496;370.826496	3;3;3	S254-p	S(1)	TRUE	TRUE	TRUE	FALSE	FALSE	IKAKMQASIEKAH__	0.0088493	0.941608	1.921	1	17	13427;13726;13617	TRUE	FALSE	16.8631	16.4806	16.4881	16.1273	16.6841	17.55	17.2225	17.2841	17.4287	17.8659	0.000177912	TRUE	TRUE	FALSE	FALSE	FALSE	TRUE	FALSE	FALSE	FALSE	FALSE	FALSE	FALSE	FALSE
142144	M6620	P06748-3	NPM1	NPM1 NPM	Nucleophosmin	_M(ox)QApSIEKAH_	MQAS(1)IEKAH	370.826496;370.826496;370.826496;370.826496	3;3;3;3	S254-p	S(1)	TRUE	TRUE	TRUE	FALSE	FALSE	IKAKMQASIEKAH__	0.00339221	1.17695	2.261	1	3	11383;11121;11276;11399	TRUE	FALSE	16.5901	16.0492	16.1031	16.4343	16.0901	15.385	14.5971	15.2818	15.2171	14.9012	3.86e-05	TRUE	TRUE	FALSE	FALSE	FALSE	TRUE	FALSE	FALSE	FALSE	FALSE	FALSE	FALSE	FALSE
142151	M6620	P06748-3	NPM1	NPM1 NPM	Nucleophosmin	_MQApSIEKAH_	MQAS(1)IEKAH	547.738649;547.738649;547.738649	2;2;2	S254-p	S(1)	TRUE	TRUE	TRUE	FALSE	FALSE	IKAKMQASIEKAH__	0.00457472	1.20067	2.298	1	3	18132;18096;18199	TRUE	FALSE	15.5854	15.0357	15.0569	15.2673	14.7425	14.2634	13.5362	14.1449	14.0878	13.652	6.41e-05	TRUE	TRUE	FALSE	FALSE	FALSE	TRUE	FALSE	FALSE	FALSE	FALSE	FALSE	FALSE	FALSE
142155	M4344	P06748	NPM1	NPM1 NPM	Nucleophosmin	_M(ox)QApSIEKGGSLPK_	MQAS(1)IEKGGSLPK;MQAS(0.999)IEKGGS(0.001)LPK	361.174372;361.174372;481.23007;481.23007;361.174372	4;4;3;3;4	S254-p	S(1)	TRUE	TRUE	TRUE	FALSE	FALSE	IKAKMQASIEKGGSL	0.0102817	0.883014	1.844	1	8	27382;26745;26753;27278;27513	TRUE	FALSE	17.0342	16.7035	16.8624	16.5186	16.9228	17.8098	17.3166	17.5322	17.7064	18.0916	0.000218174	FALSE	TRUE	FALSE	FALSE	FALSE	TRUE	FALSE	FALSE	FALSE	FALSE	FALSE	FALSE	FALSE
142160	M4344	P06748	NPM1	NPM1 NPM	Nucleophosmin	_M(ox)QApSIEKGGSLPK_	MQAS(0.999)IEKGGS(0.001)LPK;MQAS(1)IEKGGSLPK;MQAS(0.998)IEKGGS(0.002)LPK	481.23007;481.23007;361.174372	3;3;4	S254-p	S(0.999)	TRUE	TRUE	TRUE	FALSE	FALSE	IKAKMQASIEKGGSL	0.00570564	0.994518	1.992	1	12	30315;30678;30698	TRUE	FALSE	15.3481	15.1031	15.3388	14.8221	15.268	16.3145	15.8869	15.9588	16.0941	16.5984	9.42e-05	FALSE	TRUE	FALSE	FALSE	FALSE	TRUE	FALSE	FALSE	FALSE	FALSE	FALSE	FALSE	FALSE
142167	M6620	P06748	NPM1	NPM1 NPM	Nucleophosmin	_M(ox)QApSIEKGGSLPK_	MQAS(1)IEKGGSLPK;MQAS(0.999)IEKGGS(0.001)LPK	481.23007;481.23007	3;3	S254-p	S(1)	TRUE	TRUE	TRUE	FALSE	FALSE	IKAKMQASIEKGGSL	0.0242712	0.810438	1.754	1	12	25462;28153	TRUE	FALSE	15.1288	14.3663	14.667	15.1739	14.9433	14.25	13.8358	13.8865	14.2825	13.9723	0.000795167	FALSE	TRUE	FALSE	FALSE	FALSE	TRUE	FALSE	FALSE	FALSE	FALSE	FALSE	FALSE	FALSE
142172	M4344	P06748	NPM1	NPM1 NPM	Nucleophosmin	_MQApSIEKGGSLPK_	MQAS(0.898)IEKGGS(0.102)LPK;MQAS(0.984)IEKGGS(0.016)LPK;MQAS(1)IEKGGSLPK	475.898432;475.898432;475.898432;357.175643	3;3;3;4	S254-p	S(0.898)	TRUE	TRUE	FALSE	FALSE	FALSE	IKAKMQASIEKGGSL	0.00839992	0.978107	1.97	1	12	37583;37664;37469;37798	TRUE	FALSE	17.1915	16.9104	17.0397	16.6132	17.2927	18.0976	17.6601	17.7885	17.9958	18.396	0.000164273	FALSE	TRUE	FALSE	FALSE	FALSE	TRUE	FALSE	FALSE	FALSE	FALSE	FALSE	FALSE	FALSE
142176	M6620	P06748	NPM1	NPM1 NPM	Nucleophosmin	_MQApSIEKGGSLPK_	MQAS(1)IEKGGSLPK;MQAS(0.984)IEKGGS(0.016)LPK	357.175643;475.898432;357.175643;475.898432;357.175643	4;3;4;3;4	S254-p	S(1)	TRUE	TRUE	TRUE	FALSE	FALSE	IKAKMQASIEKGGSL	0.0324483	0.966246	1.954	1	12	30055;30197;30257;30291;30349	TRUE	FALSE	16.996	16.2483	16.6331	17.0736	16.7642	16.1457	15.0846	15.9805	16.0394	15.6337	0.00124781	FALSE	TRUE	FALSE	FALSE	FALSE	TRUE	FALSE	FALSE	FALSE	FALSE	FALSE	FALSE	FALSE
138713	M4344	Q9UKK9	NUDT5	NUDT5 NUDIX5 HSPC115	ADP-sugar pyrophosphatase	_(ac)M(ox)EpSQEPTESSQN(de)GK_	MES(0.995)QEPT(0.005)ESSQNGK;MES(0.96)QEPT(0.039)ES(0.001)S(0.001)QNGK;MES(0.99)QEPT(0.001)ES(0.007)S(0.001)QNGK;MES(0.999)QEPT(0.001)ESSQNGK;MES(1)QEPTESSQNGK	845.811122;564.20984;564.20984;845.811122;845.811122	2;3;3;2;2	S3-p	S(0.995)	TRUE	TRUE	TRUE	TRUE	FALSE	_____MESQEPTESS	0.00549038	1.29019	2.446	1	8	20055;20056;19608;19629;20192	FALSE	FALSE	13.6335	13.934	13.9527	14.6331	13.8177	15.2143	15.3583	14.897	15.7958	15.1567	8.83e-05	FALSE	TRUE	FALSE	FALSE	FALSE	FALSE	FALSE	FALSE	FALSE	FALSE	FALSE	FALSE	FALSE
138726	M6620	Q9UKK9	NUDT5	NUDT5 NUDIX5 HSPC115	ADP-sugar pyrophosphatase	_(ac)M(ox)EpSQEPTESSQN(de)GK_	MES(0.926)QEPT(0.071)ES(0.003)S(0.001)QNGK;MES(0.998)QEPT(0.002)ESSQNGK;MES(0.611)QEPT(0.039)ES(0.175)S(0.175)QNGK;MES(0.989)QEPT(0.011)ESSQNGK;MES(0.874)QEPT(0.046)ES(0.068)S(0.012)QNGK	845.811122;845.811122;845.811122;845.811122;845.811122;845.811122	2;2;2;2;2;2	S3-p	S(0.926)	TRUE	TRUE	FALSE	TRUE	FALSE	_____MESQEPTESS	0.031706	1.09519	2.136	1	16	19644;19915;19681;19909;19426;19713	FALSE	FALSE	12.8021	13.2574	12.5194	12.3965	13.4034	12.0509	12.2237	11.0664	11.743	11.8189	0.00119348	FALSE	TRUE	FALSE	FALSE	FALSE	FALSE	FALSE	FALSE	FALSE	FALSE	FALSE	FALSE	FALSE
138759	M6620	Q9UKK9	NUDT5	NUDT5 NUDIX5 HSPC115	ADP-sugar pyrophosphatase	_(ac)MEpSQEPTESSQN(de)GK_	MES(0.899)QEPT(0.101)ESSQNGK;MES(1)QEPTESSQNGK;MES(0.997)QEPT(0.003)ESSQNGK;MES(0.994)QEPT(0.006)ESSQNGK;MES(0.993)QEPT(0.003)ES(0.003)S(0.001)QNGK;MES(0.725)QEPT(0.222)ES(0.038)S(0.014)QNGK;MES(0.99)QEPT(0.009)ESSQNGK;MES(0.754)QEPT(0.155)ES(0.018)S(0.073)QNGK	837.813664;837.813664;837.813664;837.813664;837.813664;837.813664;837.813664;837.813664;837.813664	2;2;2;2;2;2;2;2;2	S3-p	S(0.899)	TRUE	TRUE	FALSE	TRUE	FALSE	_____MESQEPTESS	0.0342227	0.98255	1.976	1	17	26433;26939;27367;27321;27738;26918;27161;27593;28067	FALSE	FALSE	13.5467	13.9198	13.84	13.6356	14.5587	13.0561	12.9972	13.2974	12.9925	12.2448	0.0013539	FALSE	TRUE	FALSE	FALSE	FALSE	FALSE	FALSE	FALSE	FALSE	FALSE	FALSE	FALSE	FALSE
138778	M4344	Q9UKK9	NUDT5	NUDT5 NUDIX5 HSPC115	ADP-sugar pyrophosphatase	_(ac)MEpSQEPTESSQNGK_	MES(1)QEPTESSQNGK;MES(0.995)QEPT(0.005)ESSQNGK	837.321657;837.321657	2;2	S3-p	S(1)	TRUE	TRUE	TRUE	TRUE	FALSE	_____MESQEPTESS	0.0261982	0.676773	1.599	1	16	26341;26380	FALSE	FALSE	13.8809	13.7781	13.7096	14.2037	13.7124	14.4536	14.7807	14.2061	14.698	14.5302	0.000817332	FALSE	TRUE	FALSE	FALSE	FALSE	FALSE	FALSE	FALSE	FALSE	FALSE	FALSE	FALSE	FALSE
138781	M6620	Q9UKK9	NUDT5	NUDT5 NUDIX5 HSPC115	ADP-sugar pyrophosphatase	_(ac)MEpSQEPTESSQNGK_	MES(0.994)QEPT(0.006)ESSQNGK;MES(0.98)QEPT(0.02)ESSQNGK;MES(0.33)QEPT(0.33)ES(0.33)S(0.011)QNGK;MES(0.995)QEPT(0.005)ESSQNGK	837.321657;837.321657;558.550197;837.321657	2;2;3;2	S3-p	S(0.994)	TRUE	TRUE	TRUE	TRUE	FALSE	_____MESQEPTESS	0.00220823	1.37019	2.585	1	18	25454;25848;25862;25765	FALSE	FALSE	12.8063	13.3375	13.0762	13.2433	13.4025	12.2	12.1233	11.5361	11.8519	11.3037	1.98e-05	FALSE	TRUE	FALSE	FALSE	FALSE	FALSE	FALSE	FALSE	FALSE	FALSE	FALSE	FALSE	FALSE
138790	M6620	Q9UKK9	NUDT5	NUDT5 NUDIX5 HSPC115	ADP-sugar pyrophosphatase	_(ac)MEpSQEPTESSQNGK_	MES(0.997)QEPT(0.003)ESSQNGK;MES(1)QEPTESSQNGK	837.321657;837.321657	2;2	S3-p	S(0.997)	TRUE	TRUE	TRUE	TRUE	FALSE	_____MESQEPTESS	0.033838	0.778535	1.715	1	19	26480;26314	FALSE	FALSE	14.4018	14.9608	14.9479	14.5621	14.758	13.8393	14.5299	13.8552	13.8432	13.6702	0.00133208	FALSE	TRUE	FALSE	FALSE	FALSE	FALSE	FALSE	FALSE	FALSE	FALSE	FALSE	FALSE	FALSE
131792	M4344	Q14980	NUMA1	NUMA1 NMP22 NUMA	Nuclear mitotic apparatus protein 1	_LSQLEEHLpSQLQDNPPQEK_	LSQLEEHLS(1)QLQDNPPQEK	579.024419;579.024419;579.024419	4;4;4	S395-p	S(1)	TRUE	TRUE	TRUE	TRUE	FALSE	SQLEEHLSQLQDNPP	0.00541948	1.73965	3.34	1	1	47869;47233;47610	FALSE	FALSE	13.9452	14.2191	13.5858	14.0468	14.3495	15.9897	15.8937	15.1272	16.6769	15.1571	8.7e-05	FALSE	TRUE	FALSE	FALSE	FALSE	FALSE	FALSE	FALSE	FALSE	FALSE	FALSE	FALSE	FALSE
131796	M6620	Q14980	NUMA1	NUMA1 NMP22 NUMA	Nuclear mitotic apparatus protein 1	_LSQLEEHLpSQLQDNPPQEK_	LSQLEEHLS(1)QLQDNPPQEK	771.697	3	S395-p	S(1)	TRUE	TRUE	TRUE	TRUE	FALSE	SQLEEHLSQLQDNPP	0.00110037	1.63911	3.115	1	20	37777	FALSE	FALSE	14.7464	15.4355	14.8571	14.8043	15.7576	13.6705	13.4489	13.2386	13.5063	13.5412	5.48e-06	FALSE	TRUE	FALSE	FALSE	FALSE	FALSE	FALSE	FALSE	FALSE	FALSE	FALSE	FALSE	FALSE
185948	M4344	Q14980	NUMA1	NUMA1 NMP22 NUMA	Nuclear mitotic apparatus protein 1	_RVSLEPHQGPGpTPESK_	RVSLEPHQGPGT(1)PESK;RVSLEPHQGPGT(0.999)PES(0.001)K;RVS(0.001)LEPHQGPGT(0.998)PES(0.001)K	600.287635;450.467546;600.287635;450.467546;600.287635	3;4;3;4;3	T2000-p	T(1)	TRUE	TRUE	TRUE	FALSE	FALSE	EPHQGPGTPESKKAT	0.0111372	0.561971	1.476	1	4	17614;17792;17576;17524;17710	FALSE	FALSE	14.8763	14.8607	14.8252	14.6257	14.9117	15.3663	15.5013	15.333	15.3789	15.3298	0.000242548	FALSE	TRUE	FALSE	FALSE	FALSE	FALSE	FALSE	FALSE	FALSE	FALSE	FALSE	FALSE	FALSE
225080	M6620	Q14980	NUMA1	NUMA1 NMP22 NUMA	Nuclear mitotic apparatus protein 1	_VSLEPHQGPGpTPESK_	VSLEPHQGPGT(0.998)PES(0.002)K;VS(0.007)LEPHQGPGT(0.964)PES(0.03)K;VSLEPHQGPGT(1)PESK	548.253932;548.253932;548.253932;548.253932	3;3;3;3	T2000-p	T(0.998)	TRUE	TRUE	TRUE	FALSE	FALSE	EPHQGPGTPESKKAT	0.0338975	0.615806	1.532	1	3	21731;22133;21698;21812	FALSE	FALSE	17.0801	16.8779	17.2074	16.8646	16.5081	16.1876	16.2693	16.3902	16.2049	16.407	0.00133552	FALSE	TRUE	FALSE	FALSE	FALSE	FALSE	FALSE	FALSE	FALSE	FALSE	FALSE	FALSE	FALSE
185163	M6620	P57740	NUP107	NUP107	Nuclear pore complex protein Nup107	_RVLLQASQDENFGNTpTPR_	RVLLQASQDENFGNT(0.04)T(0.96)PR;RVLLQASQDENFGNT(0.5)T(0.5)PR;RVLLQASQDENFGNT(0.277)T(0.723)PR	709.339058;709.339058;709.339058	3;3;3	T46-p	T(0.96)	TRUE	TRUE	FALSE	FALSE	FALSE	DENFGNTTPRNQVIP	0.0404048	0.573002	1.488	1	9	29193;29433;29196	FALSE	FALSE	14.5734	14.3915	14.3742	14.3245	14.1165	13.6801	14.1053	13.6224	13.8757	13.6316	0.00170626	FALSE	TRUE	FALSE	FALSE	FALSE	FALSE	FALSE	FALSE	FALSE	FALSE	FALSE	FALSE	FALSE
219737	M4344	P57740	NUP107	NUP107	Nuclear pore complex protein Nup107	_VLLQASQDENFGNTpTPR_	VLLQASQDENFGNT(0.101)T(0.899)PR;VLLQASQDENFGNT(0.116)T(0.884)PR	657.305355;657.305355	3;3	T46-p	T(0.899)	TRUE	TRUE	FALSE	FALSE	FALSE	DENFGNTTPRNQVIP	0.0466007	0.60034	1.516	1	10	37929;37876	FALSE	FALSE	15.7969	16.1259	15.8324	15.6578	15.8172	16.8594	16.4659	16.337	16.1877	16.3818	0.0019332	FALSE	TRUE	FALSE	FALSE	FALSE	FALSE	FALSE	FALSE	FALSE	FALSE	FALSE	FALSE	FALSE
219745	M6620	P57740	NUP107	NUP107	Nuclear pore complex protein Nup107	_VLLQASQDENFGNTpTPR_	VLLQASQDENFGNT(0.03)T(0.97)PR;VLLQASQDENFGNT(0.04)T(0.96)PR;VLLQASQDENFGNT(0.006)T(0.994)PR;VLLQASQDENFGNT(0.016)T(0.984)PR;VLLQASQDENFGNT(0.085)T(0.915)PR	657.305355;985.454394;985.454394;657.305355;657.305355	3;2;2;3;3	T46-p	T(0.97)	TRUE	TRUE	FALSE	FALSE	FALSE	DENFGNTTPRNQVIP	0.00262963	1.18131	2.268	1	10	40352;40367;40238;40220;40000	FALSE	FALSE	16.6541	16.9311	16.5376	16.6824	15.9853	15.5527	15.1735	15.407	15.4746	15.2762	2.59e-05	FALSE	TRUE	FALSE	FALSE	FALSE	FALSE	FALSE	FALSE	FALSE	FALSE	FALSE	FALSE	FALSE
85544	M4344	Q8WX93	PALLD	PALLD KIAA0992 CGI-151	Palladin	_GVpTPAGFPK_	GVT(1)PAGFPK	318.487921;318.487921;318.487921	3;3;3	T877-p	T(1)	TRUE	TRUE	TRUE	FALSE	FALSE	LGLPKGVTPAGFPKK	0.0357125	1.20585	2.307	1	8	35032;34635;35248	FALSE	FALSE	14.8022	14.5246	14.4753	13.2113	14.4429	15.8485	15.2568	15.3595	15.2225	15.7984	0.00127804	FALSE	TRUE	FALSE	FALSE	FALSE	FALSE	FALSE	FALSE	FALSE	FALSE	FALSE	FALSE	FALSE
85551	M6620	Q8WX93	PALLD	PALLD KIAA0992 CGI-151	Palladin	_GVpTPAGFPK_	GVT(1)PAGFPK	477.228243;318.487921;477.228243;318.487921;477.228243	2;3;2;3;2	T877-p	T(1)	TRUE	TRUE	TRUE	FALSE	FALSE	LGLPKGVTPAGFPKK	0.00182876	1.29968	2.462	1	8	33783;33795;33950;33964;33666	FALSE	FALSE	17.7837	17.8127	17.7568	17.5492	16.9024	16.4031	16.1292	16.2178	16.3371	16.2192	1.36e-05	FALSE	TRUE	FALSE	FALSE	FALSE	FALSE	FALSE	FALSE	FALSE	FALSE	FALSE	FALSE	FALSE
138147	M4344	Q96KB5	PBK	PBK TOPK	Lymphokine-activated killer T-cell-originated protein kinase	_(ac)M(ox)EGIpSNFKTPSK_	MEGIS(0.759)NFKT(0.237)PS(0.004)K;MEGIS(0.832)NFKT(0.166)PS(0.002)K	492.886192;492.886192	3;3	S5-p	S(0.759)	TRUE	TRUE	FALSE	FALSE	FALSE	___MEGISNFKTPSK	0.0488621	0.956912	1.941	1	3	29588;29763	TRUE	FALSE	16.2586	16.1328	16.0258	14.911	16.1336	17.011	16.7844	16.6324	16.9086	16.9098	0.00207066	FALSE	TRUE	TRUE	FALSE	FALSE	FALSE	FALSE	FALSE	FALSE	FALSE	FALSE	FALSE	FALSE
138148	M4344	Q96KB5	PBK	PBK TOPK	Lymphokine-activated killer T-cell-originated protein kinase	_(ac)M(ox)EGISNFKpTPSK_	MEGISNFKT(0.99)PS(0.01)K	492.886	3	T9-p	T(0.99)	TRUE	TRUE	FALSE	FALSE	FALSE	EGISNFKTPSKLSEK	0.02719	1.00917	2.013	1	3	29692	TRUE	FALSE	16.9392	16.8166	16.7634	15.6934	16.8479	17.6697	17.6005	17.5544	17.502	17.7798	0.000871722	FALSE	TRUE	TRUE	FALSE	FALSE	FALSE	FALSE	FALSE	FALSE	FALSE	FALSE	FALSE	FALSE
138151	M4344	Q96KB5	PBK	PBK TOPK	Lymphokine-activated killer T-cell-originated protein kinase	_(ac)M(ox)EGIpSNFKTPSK_	MEGIS(0.799)NFKT(0.198)PS(0.003)K;MEGIS(0.947)NFKT(0.053)PS(0.001)K	492.886192;492.886192	3;3	S5-p	S(0.799)	TRUE	TRUE	FALSE	FALSE	FALSE	___MEGISNFKTPSK	0.046095	0.945303	1.926	1	7	28472;28621	TRUE	FALSE	15.4186	15.2779	15.0861	14.0516	15.2063	16.0036	15.9089	15.8613	15.8893	16.1039	0.00190087	FALSE	TRUE	TRUE	FALSE	FALSE	FALSE	FALSE	FALSE	FALSE	FALSE	FALSE	FALSE	FALSE
138156	M6620	Q96KB5	PBK	PBK TOPK	Lymphokine-activated killer T-cell-originated protein kinase	_(ac)M(ox)EGISNFKpTPSK_	MEGIS(0.079)NFKT(0.827)PS(0.095)K;MEGIS(0.421)NFKT(0.569)PS(0.01)K;MEGIS(0.105)NFKT(0.882)PS(0.013)K;MEGIS(0.01)NFKT(0.975)PS(0.015)K	738.82565;492.886192;492.886192;738.82565	2;3;3;2	T9-p	T(0.827)	TRUE	TRUE	FALSE	FALSE	FALSE	EGISNFKTPSKLSEK	0.0316508	0.862974	1.819	1	6	31738;31770;31802;31818	TRUE	FALSE	16.0929	16.0532	15.9616	16.4941	15.396	15.4036	14.7967	15.2687	15.2471	14.9668	0.00118973	FALSE	TRUE	TRUE	FALSE	FALSE	FALSE	FALSE	FALSE	FALSE	FALSE	FALSE	FALSE	FALSE
138161	M6620	Q96KB5	PBK	PBK TOPK	Lymphokine-activated killer T-cell-originated protein kinase	_(ac)M(ox)EGISNFKpTPSK_	MEGIS(0.137)NFKT(0.859)PS(0.004)K;MEGIS(0.087)NFKT(0.893)PS(0.02)K;MEGIS(0.059)NFKT(0.93)PS(0.011)K;MEGIS(0.002)NFKT(0.986)PS(0.012)K	738.82565;738.82565;492.886192;738.82565	2;2;3;2	T9-p	T(0.859)	TRUE	TRUE	FALSE	FALSE	FALSE	EGISNFKTPSKLSEK	0.0481514	0.796718	1.737	1	7	32278;32257;32398;32416	TRUE	FALSE	15.5535	14.7832	15.4414	15.3124	14.6932	14.5261	14.2848	14.343	14.6599	13.9864	0.00218379	FALSE	TRUE	TRUE	FALSE	FALSE	FALSE	FALSE	FALSE	FALSE	FALSE	FALSE	FALSE	FALSE
138168	M6620	Q96KB5	PBK	PBK TOPK	Lymphokine-activated killer T-cell-originated protein kinase	_(ac)MEGIpSNFKTPSK_	MEGIS(0.79)NFKT(0.206)PS(0.003)K;MEGIS(0.97)NFKT(0.03)PSK	730.828192;730.828192	2;2	S5-p	S(0.79)	TRUE	TRUE	FALSE	FALSE	FALSE	___MEGISNFKTPSK	0.0413949	0.844889	1.796	1	6	38572;38747	TRUE	FALSE	16.3322	16.225	16.2327	16.709	15.7402	15.8347	15.0142	15.6191	15.4357	15.1108	0.00177366	FALSE	TRUE	TRUE	FALSE	FALSE	FALSE	FALSE	FALSE	FALSE	FALSE	FALSE	FALSE	FALSE
138171	M6620	Q96KB5	PBK	PBK TOPK	Lymphokine-activated killer T-cell-originated protein kinase	_(ac)MEGISNFKpTPSK_	MEGIS(0.134)NFKT(0.847)PS(0.019)K;MEGIS(0.007)NFKT(0.97)PS(0.022)K	487.554554;487.554554	3;3	T9-p	T(0.847)	TRUE	TRUE	FALSE	FALSE	FALSE	EGISNFKTPSKLSEK	0.0241357	0.77993	1.717	1	7	39224;39317	TRUE	FALSE	17.187	16.6593	17.0233	17.0195	16.5914	16.2633	15.8293	16.052	16.5085	15.9278	0.000788375	FALSE	TRUE	TRUE	FALSE	FALSE	FALSE	FALSE	FALSE	FALSE	FALSE	FALSE	FALSE	FALSE
220163	M4344	O15530	PDPK1	PDPK1 PDK1	3-phosphoinositide-dependent protein kinase 1	_VLpSPESK_	VLS(0.988)PES(0.012)K;VLS(0.962)PES(0.038)K	420.199151;420.199151	2;2	S231-p	S(0.988)	TRUE	TRUE	FALSE	FALSE	FALSE	FGTAKVLSPESKQAR	0.0343656	0.838767	1.789	1	5	25132;25257	FALSE	FALSE	15.836	15.6853	15.5626	14.724	15.6135	16.3389	16.3895	16.2534	16.2144	16.4192	0.00122113	FALSE	TRUE	TRUE	FALSE	FALSE	FALSE	FALSE	FALSE	FALSE	FALSE	FALSE	FALSE	FALSE
220165	M6620	O15530	PDPK1	PDPK1 PDK1	3-phosphoinositide-dependent protein kinase 1	_VLpSPESK_	VLS(0.981)PES(0.019)K;VLS(0.92)PES(0.08)K	420.199151;420.199151	2;2	S231-p	S(0.981)	TRUE	TRUE	FALSE	FALSE	FALSE	FGTAKVLSPESKQAR	0.0034199	0.796299	1.737	1	5	24855;25059	FALSE	FALSE	16.7481	16.6009	16.5602	16.5898	16.7421	15.7188	15.6474	15.862	15.9864	16.045	3.91e-05	FALSE	TRUE	TRUE	FALSE	FALSE	FALSE	FALSE	FALSE	FALSE	FALSE	FALSE	FALSE	FALSE
51147	M4344	Q29RF7	PDS5A	PDS5A KIAA0648 PDS5 PIG54	Sister chromatid cohesion protein PDS5 homolog A	_EINSDQATQGNIpSSDRGK_	EINS(0.002)DQAT(0.082)QGNIS(0.458)S(0.458)DRGK;EINSDQAT(0.074)QGNIS(0.463)S(0.463)DRGK	667.295407;667.295407	3;3	S1232-p	S(0.458)	TRUE	FALSE	FALSE	FALSE	FALSE	QATQGNISSDRGKKR	0.0440005	0.834317	1.783	1	14	17074;17389	TRUE	TRUE	12.8415	12.7085	12.5383	13.3523	12.1542	13.8102	13.5502	13.328	13.4718	13.606	0.00176978	FALSE	TRUE	FALSE	FALSE	FALSE	FALSE	FALSE	FALSE	FALSE	FALSE	FALSE	FALSE	FALSE
51149	M6620	Q29RF7	PDS5A	PDS5A KIAA0648 PDS5 PIG54	Sister chromatid cohesion protein PDS5 homolog A	_EINSDQATQGNIpSSDRGK_	EINS(0.005)DQAT(0.383)QGNIS(0.514)S(0.098)DRGK;EINSDQAT(0.006)QGNIS(0.846)S(0.148)DRGK;EINSDQAT(0.026)QGNIS(0.487)S(0.487)DRGK	667.295407;667.295407;667.295407	3;3;3	S1232-p	S(0.514)	TRUE	FALSE	FALSE	FALSE	FALSE	QATQGNISSDRGKKR	0.0086234	1.13279	2.193	1	13	18754;18760;18614	TRUE	TRUE	14.6413	14.4239	14.2246	14.5675	13.9432	13.6959	12.6825	13.0316	13.4697	13.2569	0.000172541	FALSE	TRUE	FALSE	FALSE	FALSE	FALSE	FALSE	FALSE	FALSE	FALSE	FALSE	FALSE	FALSE
12145	M4344	O00541	PES1	PES1	Pescadillo homolog	_AHDEAVRpSEK_	AHDEAVRS(1)EK	407.847	3	S578-p	S(1)	TRUE	TRUE	TRUE	FALSE	FALSE	AHDEAVRSEKKAKKA	0.0178949	0.882149	1.843	1	9	7101	FALSE	FALSE	13.3617	13.1755	12.8894	13.1653	12.3717	13.9681	13.8798	13.9999	13.6929	13.8334	0.000475066	FALSE	TRUE	FALSE	FALSE	FALSE	FALSE	FALSE	FALSE	FALSE	FALSE	FALSE	FALSE	FALSE
12146	M6620	O00541	PES1	PES1	Pescadillo homolog	_AHDEAVRpSEK_	AHDEAVRS(1)EK	407.846837;306.136946;407.846837;407.846837	3;4;3;3	S578-p	S(1)	TRUE	TRUE	TRUE	FALSE	FALSE	AHDEAVRSEKKAKKA	0.0105757	1.02075	2.029	1	10	6875;6755;6763;6598	FALSE	FALSE	15.6536	15.0059	15.2205	15.6757	15.2725	14.6992	13.9014	14.4793	14.0979	14.5465	0.000235	FALSE	TRUE	FALSE	FALSE	FALSE	FALSE	FALSE	FALSE	FALSE	FALSE	FALSE	FALSE	FALSE
38823	M4344	P78364	PHC1	PHC1 EDR1 PH1	Polyhomeotic-like protein 1	_DLGNPNTAPPpTPELHGINPVFLSSNPSR_	DLGNPNTAPPT(1)PELHGINPVFLSSNPSR;DLGNPNT(0.079)APPT(0.918)PELHGINPVFLS(0.001)S(0.001)NPS(0.001)R;DLGNPNT(0.001)APPT(0.999)PELHGINPVFLSSNPSR	1007.82038;1007.82038;756.117105;1007.82038;756.117105	3;3;4;3;4	T922-p	T(1)	TRUE	TRUE	TRUE	FALSE	FALSE	NPNTAPPTPELHGIN	0.0433197	1.35319	2.555	1	5	39105;39370;39391;39479;39480	FALSE	FALSE	14.513	14.2716	13.9831	12.692	14.2407	15.8828	15.4508	14.9486	15.2237	14.9605	0.00172371	FALSE	TRUE	FALSE	FALSE	FALSE	FALSE	FALSE	FALSE	FALSE	FALSE	FALSE	FALSE	FALSE
38828	M6620	P78364	PHC1	PHC1 EDR1 PH1	Polyhomeotic-like protein 1	_DLGNPNTAPPpTPELHGINPVFLSSNPSR_	DLGNPNTAPPT(1)PELHGINPVFLSSNPSR	1007.82038;1007.82038;1007.82038	3;3;3	T922-p	T(1)	TRUE	TRUE	TRUE	FALSE	FALSE	NPNTAPPTPELHGIN	0.0245156	0.686012	1.609	1	5	38760;39013;38896	FALSE	FALSE	15.9324	16.3351	16.0761	16.1393	16.0309	15.0228	15.7555	15.3386	15.4894	15.4774	0.000806367	FALSE	TRUE	FALSE	FALSE	FALSE	FALSE	FALSE	FALSE	FALSE	FALSE	FALSE	FALSE	FALSE
121470	M4344	Q16512	PKN1	PKN1 PAK1 PKN PRK1 PRKCL1	Serine/threonine-protein kinase N1	_LIPNATGTGTFSPGApSPGSEAR_	LIPNATGTGT(0.002)FS(0.019)PGAS(0.973)PGS(0.006)EAR;LIPNAT(0.001)GT(0.026)GT(0.026)FS(0.137)PGAS(0.785)PGS(0.026)EAR;LIPNAT(0.031)GT(0.031)GT(0.031)FS(0.042)PGAS(0.833)PGS(0.033)EAR;LIPNATGTGT(0.002)FS(0.052)PGAS(0.937)PGS(0.008)EAR	723.338835;1084.50461;1084.50461;723.338835	3;2;2;3	S537-p	S(0.973)	TRUE	TRUE	FALSE	FALSE	FALSE	GTFSPGASPGSEART	0.0150168	0.684489	1.607	1	12	50681;50683;50124;50133	FALSE	FALSE	14.0548	14.3669	14.2235	13.8531	14.4155	15.0358	14.7897	14.9394	14.7889	14.7823	0.000364435	FALSE	TRUE	TRUE	FALSE	FALSE	FALSE	FALSE	FALSE	FALSE	FALSE	FALSE	FALSE	FALSE
121474	M6620	Q16512	PKN1	PKN1 PAK1 PKN PRK1 PRKCL1	Serine/threonine-protein kinase N1	_LIPNATGTGTFSPGApSPGSEAR_	LIPNATGTGT(0.001)FS(0.014)PGAS(0.984)PGS(0.002)EAR;LIPNATGTGTFS(0.208)PGAS(0.79)PGS(0.001)EAR;LIPNATGT(0.001)GTFS(0.008)PGAS(0.732)PGS(0.259)EAR	723.338835;723.338835;723.338835	3;3;3	S537-p	S(0.984)	TRUE	TRUE	FALSE	FALSE	FALSE	GTFSPGASPGSEART	0.00747131	0.683709	1.606	1	12	39767;39946;40036	FALSE	FALSE	14.6865	14.6081	14.4708	14.6982	14.4234	13.8335	13.718	13.9635	14.0763	13.8771	0.000134546	FALSE	TRUE	TRUE	FALSE	FALSE	FALSE	FALSE	FALSE	FALSE	FALSE	FALSE	FALSE	FALSE
227590	M4344	Q6IQ23	PLEKHA7	PLEKHA7	Pleckstrin homology domain-containing family A member 7	_VTSPLQpSPTK_	VTSPLQS(0.997)PT(0.003)K;VTSPLQS(0.999)PT(0.001)K;VTSPLQS(0.996)PT(0.004)K	379.856561;569.281204;379.856561;379.856561	3;2;3;3	S907-p	S(0.997)	TRUE	TRUE	TRUE	FALSE	FALSE	KVTSPLQSPTKAKPK	7.05e-06	1.92397	3.795	1	10	29931;29932;29561;29855	FALSE	FALSE	14.0058	14.079	14.1521	13.7863	14.1773	15.8545	16.0476	16.1818	15.8999	15.8367	7.59e-09	FALSE	TRUE	FALSE	FALSE	FALSE	FALSE	FALSE	FALSE	FALSE	FALSE	FALSE	FALSE	FALSE
227595	M6620	Q6IQ23	PLEKHA7	PLEKHA7	Pleckstrin homology domain-containing family A member 7	_VTSPLQpSPTK_	VTSPLQS(0.97)PT(0.03)K;VTSPLQS(0.8)PT(0.2)K;VTS(0.001)PLQS(0.977)PT(0.022)K	569.281204;569.281204;569.281204	2;2;2	S907-p	S(0.97)	TRUE	TRUE	FALSE	FALSE	FALSE	KVTSPLQSPTKAKPK	0.0378502	0.544504	1.459	1	10	31318;31276;30894	FALSE	FALSE	14.6937	14.6128	14.6892	14.8979	14.957	14.1316	13.9898	14.3068	14.4506	14.2492	0.00155618	FALSE	TRUE	FALSE	FALSE	FALSE	FALSE	FALSE	FALSE	FALSE	FALSE	FALSE	FALSE	FALSE
133137	M4344	Q9H307	PNN	PNN DRS MEMA	Pinin	_LTEVPVEPVLTVHPEpSK_	LTEVPVEPVLTVHPES(1)K	652.002613;652.002613;652.002613	3;3;3	S552-p	S(1)	TRUE	TRUE	TRUE	FALSE	FALSE	VLTVHPESKSKTKTR	0.0224585	0.727029	1.655	1	7	35486;34944;35089	FALSE	FALSE	16.9946	16.7715	16.5971	16.3783	17.03	17.6851	17.2834	17.4977	17.3238	17.6166	0.000652244	FALSE	TRUE	FALSE	FALSE	FALSE	FALSE	FALSE	FALSE	FALSE	FALSE	FALSE	FALSE	FALSE
133140	M6620	Q9H307	PNN	PNN DRS MEMA	Pinin	_LTEVPVEPVLTVHPEpSK_	LTEVPVEPVLT(0.001)VHPES(0.999)K;LTEVPVEPVLTVHPES(1)K	652.002613;652.002613	3;3	S552-p	S(0.999)	TRUE	TRUE	TRUE	FALSE	FALSE	VLTVHPESKSKTKTR	0.00826659	0.796219	1.737	1	6	39088;39294	FALSE	FALSE	17.2041	16.6092	16.5713	16.9607	16.7469	15.9516	15.9089	16.0554	16.1373	16.058	0.00016171	FALSE	TRUE	FALSE	FALSE	FALSE	FALSE	FALSE	FALSE	FALSE	FALSE	FALSE	FALSE	FALSE
13732	M4344	Q14181	POLA2	POLA2	DNA polymerase alpha subunit B	_AISTPEpTPLTK_	AISTPET(1)PLTK;AIST(0.006)PET(0.909)PLT(0.085)K;AIST(0.019)PET(0.978)PLT(0.002)K	413.207371;619.307419;619.307419;413.207371;413.207371;619.307419	3;2;2;3;3;2	T130-p	T(1)	TRUE	TRUE	TRUE	FALSE	FALSE	RAISTPETPLTKRSV	0.00655627	1.61412	3.061	1	5	31284;31298;31564;31568;31700;31704	FALSE	TRUE	13.8918	13.4802	13.4845	12.2457	13.8088	15.1533	15.123	14.9441	14.8088	14.9524	0.000114285	FALSE	TRUE	FALSE	FALSE	FALSE	FALSE	FALSE	FALSE	FALSE	FALSE	FALSE	FALSE	FALSE
13742	M6620	Q14181	POLA2	POLA2	DNA polymerase alpha subunit B	_AISTPEpTPLTK_	AISTPET(1)PLTK;AIST(0.003)PET(0.991)PLT(0.007)K;AIST(0.003)PET(0.949)PLT(0.048)K	619.307419;619.307419;413.207371;619.307419	2;2;3;2	T130-p	T(1)	TRUE	TRUE	TRUE	FALSE	FALSE	RAISTPETPLTKRSV	0.00214481	1.02433	2.034	1	4	31510;31695;31696;31621	FALSE	TRUE	16.0394	16.3304	16.1491	16.2202	15.8298	14.7921	15.2759	15.2546	14.9439	15.1807	1.84e-05	FALSE	TRUE	FALSE	FALSE	FALSE	FALSE	FALSE	FALSE	FALSE	FALSE	FALSE	FALSE	FALSE
166966	M4344	Q14181	POLA2	POLA2	DNA polymerase alpha subunit B	_RAISTPEpTPLTK_	RAIS(0.087)T(0.073)PET(0.836)PLT(0.004)K;RAIS(0.093)T(0.093)PET(0.813)PLTK	465.241075;465.241075	3;3	T130-p	T(0.836)	TRUE	TRUE	FALSE	FALSE	FALSE	RAISTPETPLTKRSV	0.0303388	1.21132	2.315	1	5	23675;23803	FALSE	TRUE	12.356	12.9511	12.6691	11.5333	13.2423	13.8464	13.8169	13.8164	13.5309	13.7976	0.0010185	FALSE	TRUE	FALSE	FALSE	FALSE	FALSE	FALSE	FALSE	FALSE	FALSE	FALSE	FALSE	FALSE
166969	M6620	Q14181	POLA2	POLA2	DNA polymerase alpha subunit B	_RAISTPEpTPLTK_	RAISTPET(0.999)PLTK;RAISTPET(1)PLTK	465.241075;465.241075;465.241075	3;3;3	T130-p	T(0.999)	TRUE	TRUE	TRUE	FALSE	FALSE	RAISTPETPLTKRSV	0.0146289	0.620165	1.537	1	5	22344;22533;22673	FALSE	TRUE	15.5706	15.808	15.6477	15.8778	15.6464	15.2676	14.9236	15.2333	14.9907	15.0344	0.000376715	FALSE	TRUE	FALSE	FALSE	FALSE	FALSE	FALSE	FALSE	FALSE	FALSE	FALSE	FALSE	FALSE
130136	M4344	Q9BY77	POLDIP3	POLDIP3 KIAA1649 PDIP46	Polymerase delta-interacting protein 3	_LSDpSPSM(ox)K_	LS(0.001)DS(0.978)PS(0.021)MK;LS(0.003)DS(0.809)PS(0.188)MK	480.690833;480.690833	2;2	S368-p	S(0.978)	TRUE	TRUE	FALSE	FALSE	FALSE	ILLRLSDSPSMKKES	0.0012588	0.758182	1.691	1	2	20247;20107	FALSE	FALSE	17.2674	17.2955	17.1582	17.3822	17.3565	17.9819	18.1078	18.063	17.9737	18.1242	1.29e-05	FALSE	TRUE	FALSE	FALSE	FALSE	FALSE	FALSE	FALSE	FALSE	FALSE	FALSE	FALSE	FALSE
130138	M4344	Q9BY77	POLDIP3	POLDIP3 KIAA1649 PDIP46	Polymerase delta-interacting protein 3	_LSDpSPSM(ox)K_	LS(0.013)DS(0.731)PS(0.256)MK;LS(0.005)DS(0.983)PS(0.012)MK;LSDS(0.861)PS(0.139)MK	480.690833;480.690833;480.690833	2;2;2	S368-p	S(0.731)	TRUE	FALSE	FALSE	FALSE	FALSE	ILLRLSDSPSMKKES	0.000663435	0.811908	1.756	1	4	18112;18471;18679	FALSE	FALSE	16.4945	16.6283	16.5481	16.5606	16.5673	17.2808	17.37	17.4734	17.2898	17.4444	5.68e-06	FALSE	TRUE	FALSE	FALSE	FALSE	FALSE	FALSE	FALSE	FALSE	FALSE	FALSE	FALSE	FALSE
130141	M6620	Q9BY77	POLDIP3	POLDIP3 KIAA1649 PDIP46	Polymerase delta-interacting protein 3	_LSDpSPSM(ox)K_	LS(0.002)DS(0.839)PS(0.158)MK;LS(0.001)DS(0.766)PS(0.233)MK;LS(0.003)DS(0.979)PS(0.018)MK	480.690833;480.690833;480.690833	2;2;2	S368-p	S(0.839)	TRUE	TRUE	FALSE	FALSE	FALSE	ILLRLSDSPSMKKES	0.0453604	0.820928	1.767	1	2	19967;19849;19954	FALSE	FALSE	16.6357	16.4741	15.7486	16.026	15.8188	15.5364	14.8489	15.4501	15.3491	15.4139	0.00200703	FALSE	TRUE	FALSE	FALSE	FALSE	FALSE	FALSE	FALSE	FALSE	FALSE	FALSE	FALSE	FALSE
130147	M4344	Q9BY77	POLDIP3	POLDIP3 KIAA1649 PDIP46	Polymerase delta-interacting protein 3	_LSDpSPSMK_	LSDS(0.842)PS(0.158)MK;LS(0.001)DS(0.993)PS(0.006)MK;LSDS(0.981)PS(0.019)MK	472.693376;472.693376;472.693376	2;2;2	S368-p	S(0.842)	TRUE	TRUE	FALSE	FALSE	FALSE	ILLRLSDSPSMKKES	0.00465838	0.715886	1.642	1	4	24362;24475;24674	FALSE	FALSE	15.5722	15.7073	15.5677	15.662	15.6054	16.1537	16.5386	16.5005	16.2001	16.3012	7.05e-05	FALSE	TRUE	FALSE	FALSE	FALSE	FALSE	FALSE	FALSE	FALSE	FALSE	FALSE	FALSE	FALSE
130153	M6620	Q9BY77	POLDIP3	POLDIP3 KIAA1649 PDIP46	Polymerase delta-interacting protein 3	_LSDpSPSMK_	LSDS(1)PSMK;LSDS(0.997)PS(0.003)MK	472.693376;472.693376;472.693376	2;2;2	S368-p	S(1)	TRUE	TRUE	TRUE	FALSE	FALSE	ILLRLSDSPSMKKES	0.0368407	0.702171	1.627	1	4	26198;26324;26254	FALSE	FALSE	18.5389	18.1408	18.347	18.5477	18.2245	17.8792	17.1202	17.8364	17.826	17.6262	0.00150061	FALSE	TRUE	FALSE	FALSE	FALSE	FALSE	FALSE	FALSE	FALSE	FALSE	FALSE	FALSE	FALSE
130156	M4344	Q9BY77	POLDIP3	POLDIP3 KIAA1649 PDIP46	Polymerase delta-interacting protein 3	_LSDpSPSMKK_	LS(0.027)DS(0.858)PS(0.115)MKK	358.163	3	S368-p	S(0.858)	TRUE	TRUE	FALSE	FALSE	FALSE	ILLRLSDSPSMKKES	0.0104293	0.569885	1.484	1	12	28716	FALSE	FALSE	14.7811	14.6636	14.9019	14.6654	14.8712	15.242	15.3759	15.3788	15.4363	15.2996	0.000222912	FALSE	TRUE	FALSE	FALSE	FALSE	FALSE	FALSE	FALSE	FALSE	FALSE	FALSE	FALSE	FALSE
17780	M4344	Q8WUF5	PPP1R13L	PPP1R13L IASPP NKIP1 PPP1R13BL RAI	RelA-associated inhibitor	_AM(ox)LPGpSPLFTR_	AMLPGS(1)PLFTR	643.304156;643.304156;643.304156	2;2;2	S395-p	S(1)	TRUE	TRUE	TRUE	FALSE	FALSE	SRAMLPGSPLFTRAP	0.0238879	1.02841	2.04	1	10	38343;38308;38654	FALSE	FALSE	17.7777	17.4697	17.1854	16.6437	17.7602	18.7245	18.3041	18.1316	18.3002	18.5184	0.000720978	FALSE	TRUE	FALSE	FALSE	FALSE	FALSE	FALSE	FALSE	FALSE	FALSE	FALSE	FALSE	FALSE
17783	M4344	Q8WUF5	PPP1R13L	PPP1R13L IASPP NKIP1 PPP1R13BL RAI	RelA-associated inhibitor	_AM(ox)LPGpSPLFTR_	AMLPGS(1)PLFTR	643.304156;643.304156;643.304156	2;2;2	S395-p	S(1)	TRUE	TRUE	TRUE	FALSE	FALSE	SRAMLPGSPLFTRAP	0.0376569	0.900799	1.867	1	11	51196;51286;51224	FALSE	FALSE	16.6079	16.4062	16.2454	15.5482	16.6242	17.4791	17.0611	16.9009	17.1313	17.3635	0.00140329	FALSE	TRUE	FALSE	FALSE	FALSE	FALSE	FALSE	FALSE	FALSE	FALSE	FALSE	FALSE	FALSE
17786	M6620	Q8WUF5	PPP1R13L	PPP1R13L IASPP NKIP1 PPP1R13BL RAI	RelA-associated inhibitor	_AM(ox)LPGpSPLFTR_	AMLPGS(1)PLFTR	643.304156;643.304156;643.304156	2;2;2	S395-p	S(1)	TRUE	TRUE	TRUE	FALSE	FALSE	SRAMLPGSPLFTRAP	0.00533169	1.08326	2.119	1	14	40094;40172;40360	FALSE	FALSE	18.2507	18.6147	18.7168	18.4309	17.9333	17.081	17.7506	17.3066	17.1904	17.2015	8.33e-05	FALSE	TRUE	FALSE	FALSE	FALSE	FALSE	FALSE	FALSE	FALSE	FALSE	FALSE	FALSE	FALSE
17789	M6620	Q8WUF5	PPP1R13L	PPP1R13L IASPP NKIP1 PPP1R13BL RAI	RelA-associated inhibitor	_AM(ox)LPGpSPLFTR_	AMLPGS(1)PLFTR	643.304156;643.304156;643.304156	2;2;2	S395-p	S(1)	TRUE	TRUE	TRUE	FALSE	FALSE	SRAMLPGSPLFTRAP	0.0108314	1.40486	2.648	1	10	40964;40823;40623	FALSE	FALSE	19.1715	19.6396	18.8318	18.5686	18.0802	17.3486	17.9141	17.5417	17.1474	17.3156	0.000242443	FALSE	TRUE	FALSE	FALSE	FALSE	FALSE	FALSE	FALSE	FALSE	FALSE	FALSE	FALSE	FALSE
17793	M6620	Q8WUF5	PPP1R13L	PPP1R13L IASPP NKIP1 PPP1R13BL RAI	RelA-associated inhibitor	_AMLPGpSPLFTR_	AMLPGS(1)PLFTR;AMLPGS(0.999)PLFT(0.001)R;AMLPGS(0.998)PLFT(0.002)R	635.306699;635.306699;635.306699	2;2;2	S395-p	S(1)	TRUE	TRUE	TRUE	FALSE	FALSE	SRAMLPGSPLFTRAP	0.0103709	1.0805	2.115	1	14	41366;41435;41596	FALSE	FALSE	18.0718	18.4322	18.3503	18.1495	17.6197	16.7207	17.6147	17.1074	16.8121	16.9661	0.000227076	FALSE	TRUE	FALSE	FALSE	FALSE	FALSE	FALSE	FALSE	FALSE	FALSE	FALSE	FALSE	FALSE
131387	M4344	Q6NYC8	PPP1R18	PPP1R18 HKMT1098 KIAA1949	Phostensin	_LSPGEpTPER_	LSPGET(1)PER;LS(0.002)PGET(0.998)PER	533.234254;533.234254;533.234254	2;2;2	T199-p	T(1)	TRUE	TRUE	TRUE	FALSE	FALSE	WRLSPGETPERSLRL	0.00562259	0.689883	1.613	1	13	16553;16601;16482	FALSE	FALSE	14.7491	14.512	14.6435	14.3775	14.6745	15.2939	15.2104	15.2626	15.1852	15.4538	9.21e-05	FALSE	TRUE	FALSE	FALSE	FALSE	FALSE	FALSE	FALSE	FALSE	FALSE	FALSE	FALSE	FALSE
131399	M6620	Q6NYC8	PPP1R18	PPP1R18 HKMT1098 KIAA1949	Phostensin	_LSPGEpTPER_	LSPGET(1)PER	533.234254;533.234254;533.234254	2;2;2	T199-p	T(1)	TRUE	TRUE	TRUE	FALSE	FALSE	WRLSPGETPERSLRL	0.00151356	1.28608	2.439	1	12	18182;18336;18489	FALSE	FALSE	16.7438	16.2979	16.5131	16.5014	15.809	15.2065	15.1104	15.0296	15.186	14.9023	1e-05	FALSE	TRUE	FALSE	FALSE	FALSE	FALSE	FALSE	FALSE	FALSE	FALSE	FALSE	FALSE	FALSE
133535	M4344	P78527	PRKDC	PRKDC HYRC HYRC1	DNA-dependent protein kinase catalytic subunit	_LTPLPEDNpSM(ox)NVDQDGDPSDR_	LTPLPEDNS(1)MNVDQDGDPSDR	804.328336;804.328336;804.328336	3;3;3	S3205-p	S(1)	TRUE	TRUE	TRUE	FALSE	FALSE	TPLPEDNSMNVDQDG	0.0313448	1.22445	2.337	1	15	36152;36055;36100	TRUE	FALSE	12.7199	13.206	13.009	13.1932	12.1747	13.9914	14.6074	13.7848	14.6287	13.4127	0.00106285	FALSE	TRUE	TRUE	FALSE	FALSE	TRUE	FALSE	FALSE	FALSE	FALSE	FALSE	FALSE	FALSE
133544	M6620	P78527	PRKDC	PRKDC HYRC HYRC1	DNA-dependent protein kinase catalytic subunit	_LTPLPEDNpSMNVDQDGDPSDR_	LTPLPEDNS(1)MNVDQDGDPSDR;LT(0.001)PLPEDNS(0.993)MNVDQDGDPS(0.005)DR;LTPLPEDNS(0.999)MNVDQDGDPS(0.001)DR	798.996698;798.996698;1197.99141;798.996698;1197.99141	3;3;2;3;2	S3205-p	S(1)	TRUE	TRUE	TRUE	FALSE	FALSE	TPLPEDNSMNVDQDG	0.00731061	1.19247	2.285	1	14	40207;40281;40288;40449;40458	TRUE	FALSE	15.1537	15.941	15.6407	15.3397	15.9532	14.5707	14.6166	14.1569	14.7679	13.9538	0.000130407	FALSE	TRUE	TRUE	FALSE	FALSE	TRUE	FALSE	FALSE	FALSE	FALSE	FALSE	FALSE	FALSE
70451	M4344	P18031	PTPN1	PTPN1 PTP1B	Tyrosine-protein phosphatase non-receptor type 1	_GAQAApSPAK_	GAQAAS(1)PAK	440.69985;440.69985;440.69985	2;2;2	S386-p	S(1)	TRUE	TRUE	TRUE	FALSE	FALSE	LRGAQAASPAKGEPS	0.0225202	0.690001	1.613	1	20	10829;10602;10362	FALSE	FALSE	13.6161	13.5992	13.7213	13.9673	14.2132	14.5367	14.2745	14.5404	14.6709	14.5447	0.000659762	FALSE	TRUE	FALSE	FALSE	FALSE	FALSE	FALSE	FALSE	FALSE	FALSE	FALSE	FALSE	FALSE
70454	M6620	P18031	PTPN1	PTPN1 PTP1B	Tyrosine-protein phosphatase non-receptor type 1	_GAQAApSPAK_	GAQAAS(1)PAK	440.69985;440.69985;440.69985	2;2;2	S386-p	S(1)	TRUE	TRUE	TRUE	FALSE	FALSE	LRGAQAASPAKGEPS	0.00615011	0.83937	1.789	1	19	13131;13441;13020	FALSE	FALSE	17.0691	16.9391	16.9115	17.0707	16.5182	16.307	16.0777	16.0432	16.03	15.854	0.000100741	FALSE	TRUE	FALSE	FALSE	FALSE	FALSE	FALSE	FALSE	FALSE	FALSE	FALSE	FALSE	FALSE
129685	M4344	Q96QF0	RAB3IP	RAB3IP RABIN8	Rab-3A-interacting protein	_LRpSPSVLEVR_	LRS(0.995)PS(0.005)VLEVR;LRS(0.997)PS(0.003)VLEVR;LRS(1)PSVLEVR	412.555105;412.555105;412.555105	3;3;3	S163-p	S(0.995)	TRUE	TRUE	TRUE	FALSE	FALSE	DSLSRLRSPSVLEVR	0.0406463	1.19053	2.282	1	6	26526;26520;26395	FALSE	FALSE	12.5037	12.8931	12.4309	11.2374	12.9369	13.7444	13.4993	13.532	13.4306	13.7482	0.00158272	FALSE	TRUE	FALSE	FALSE	FALSE	FALSE	FALSE	FALSE	FALSE	FALSE	FALSE	FALSE	FALSE
129688	M6620	Q96QF0	RAB3IP	RAB3IP RABIN8	Rab-3A-interacting protein	_LRpSPSVLEVR_	LRS(0.996)PS(0.004)VLEVR;LRS(0.999)PS(0.001)VLEVR;LRS(1)PSVLEVR	412.555105;412.555105;412.555105	3;3;3	S163-p	S(0.996)	TRUE	TRUE	TRUE	FALSE	FALSE	DSLSRLRSPSVLEVR	0.00529375	1.07601	2.108	1	5	26296;26492;26591	FALSE	FALSE	14.471	14.5183	14.4206	14.2967	13.6663	13.4357	13.0816	13.3547	13.1678	12.9529	8.23e-05	FALSE	TRUE	FALSE	FALSE	FALSE	FALSE	FALSE	FALSE	FALSE	FALSE	FALSE	FALSE	FALSE
13711	M6620	Q9P2N5	RBM27	RBM27 KIAA1311	RNA-binding protein 27	_AISSpTEAVLNNR_	AIS(0.001)S(0.016)T(0.982)EAVLNNR;AIS(0.007)S(0.014)T(0.98)EAVLNNR;AISS(0.057)T(0.943)EAVLNNR;AIS(0.007)S(0.079)T(0.914)EAVLNNR	452.216929;677.821756;677.821756;452.216929	3;2;2;3	T658-p	T(0.982)	TRUE	TRUE	FALSE	FALSE	FALSE	ARKAISSTEAVLNNR	0.00783477	0.893501	1.858	1	15	28068;27968;27824;27827	FALSE	FALSE	14.6048	14.8236	14.4944	14.5126	14.2198	13.7629	13.9335	13.685	13.556	13.2504	0.000147076	FALSE	TRUE	FALSE	FALSE	FALSE	FALSE	FALSE	FALSE	FALSE	FALSE	FALSE	FALSE	FALSE
102256	M4344	Q9P2N5	RBM27	RBM27 KIAA1311	RNA-binding protein 27	_KAISSpTEAVLNNR_	KAIS(0.034)S(0.161)T(0.805)EAVLNNR	494.915	3	T658-p	T(0.805)	TRUE	TRUE	FALSE	FALSE	FALSE	ARKAISSTEAVLNNR	0.0183175	0.871425	1.829	1	10	23617	FALSE	FALSE	13.7295	13.1076	13.5582	13.0703	13.5242	14.5008	13.9706	14.0106	14.3009	14.564	0.000490235	FALSE	TRUE	FALSE	FALSE	FALSE	FALSE	FALSE	FALSE	FALSE	FALSE	FALSE	FALSE	FALSE
52620	M4344	Q5UIP0	RIF1	RIF1	Telomere-associated protein RIF1	_ELDPSLVSANDpSPSGM(ox)QTR_	ELDPSLVS(0.003)ANDS(0.95)PS(0.047)GMQTR;ELDPSLVS(0.012)ANDS(0.767)PS(0.215)GMQT(0.006)R;ELDPSLVSANDS(0.861)PS(0.138)GMQT(0.001)R	700.636553;700.636553;700.636553	3;3;3	S2161-p	S(0.95)	TRUE	TRUE	FALSE	FALSE	FALSE	SLVSANDSPSGMQTR	0.0074644	0.738032	1.668	1	14	33261;33100;33450	TRUE	FALSE	13.5907	13.6713	13.4731	13.361	13.3319	13.9848	14.1642	14.3858	14.1426	14.4407	0.000137242	FALSE	TRUE	FALSE	FALSE	FALSE	FALSE	FALSE	FALSE	FALSE	FALSE	FALSE	FALSE	FALSE
52623	M6620	Q5UIP0	RIF1	RIF1	Telomere-associated protein RIF1	_ELDPSLVSANDpSPSGM(ox)QTR_	ELDPSLVSANDS(0.498)PS(0.498)GMQT(0.005)R;ELDPS(0.001)LVS(0.157)ANDS(0.682)PS(0.152)GMQT(0.009)R;ELDPSLVSANDS(0.807)PS(0.193)GMQTR;ELDPS(0.001)LVS(0.045)ANDS(0.864)PS(0.045)GMQT(0.046)R;ELDPS(0.001)LVS(0.174)ANDS(0.509)PS(0.236)GMQT(0.079)R;ELDPSLVSANDS(0.858)PS(0.141)GMQT(0.001)R;ELDPSLVS(0.17)ANDS(0.773)PS(0.056)GMQT(0.001)R	700.636553;700.636553;700.636553;1050.45119;700.636553;700.636553;700.636553	3;3;3;2;3;3;3	S2161-p	S(0.498)	TRUE	FALSE	FALSE	FALSE	FALSE	SLVSANDSPSGMQTR	0.0262703	0.529524	1.443	1	13	35140;36700;35207;35212;36708;34967;36549	TRUE	FALSE	13.7898	13.8351	14.0458	13.859	13.9188	13.2347	13.4883	13.5336	13.2696	13.2748	0.000890545	FALSE	TRUE	FALSE	FALSE	FALSE	FALSE	FALSE	FALSE	FALSE	FALSE	FALSE	FALSE	FALSE
52636	M6620	Q5UIP0	RIF1	RIF1	Telomere-associated protein RIF1	_ELDPSLVSANDpSPSGMQTR_	ELDPSLVSANDS(0.987)PS(0.013)GMQTR;ELDPSLVSANDS(1)PSGMQTR;ELDPSLVSANDS(0.985)PS(0.015)GMQTR;ELDPSLVSANDS(0.997)PS(0.003)GMQTR	695.304914;1042.45373;695.304914;695.304914	3;2;3;3	S2161-p	S(0.987)	TRUE	TRUE	FALSE	FALSE	FALSE	SLVSANDSPSGMQTR	0.0160086	0.686618	1.61	1	13	38830;38833;38895;38641	TRUE	FALSE	15.4926	15.601	15.4715	15.6218	15.5532	14.6543	15.1624	14.6316	14.747	15.1118	0.000435931	FALSE	TRUE	FALSE	FALSE	FALSE	FALSE	FALSE	FALSE	FALSE	FALSE	FALSE	FALSE	FALSE
200874	M4344	O43353	RIPK2	RIPK2 CARDIAK RICK RIP2 UNQ277/PRO314/PRO34092	Receptor-interacting serine/threonine-protein kinase 2	_pSPSLNLLQNK_	S(0.5)PS(0.5)LNLLQNK	398.536	3	S529-p	S(0.5)	TRUE	FALSE	FALSE	FALSE	FALSE	EILVVSRSPSLNLLQ	0.002979	0.87403	1.833	1	12	49836	FALSE	FALSE	16.2795	16.1889	16.3314	16.5914	16.653	17.1222	17.3748	17.2212	17.2125	17.4837	3.85e-05	FALSE	TRUE	TRUE	FALSE	FALSE	FALSE	FALSE	FALSE	FALSE	FALSE	FALSE	FALSE	FALSE
200875	M6620	O43353	RIPK2	RIPK2 CARDIAK RICK RIP2 UNQ277/PRO314/PRO34092	Receptor-interacting serine/threonine-protein kinase 2	_pSPSLNLLQNK_	S(1)PSLNLLQNK;S(0.881)PS(0.119)LNLLQNK;S(0.863)PS(0.137)LNLLQNK;S(0.866)PS(0.134)LNLLQNK	597.299928;398.535711;597.299928;398.535711;597.299928;398.535711	2;3;2;3;2;3	S529-p	S(1)	TRUE	TRUE	TRUE	FALSE	FALSE	EILVVSRSPSLNLLQ	0.0436711	0.599178	1.515	1	11	40449;40453;40414;40415;40469;40473	FALSE	FALSE	17.0453	17.2341	17.0461	17.0966	16.5292	16.4753	16.4521	16.5006	16.3213	16.206	0.00190103	FALSE	TRUE	TRUE	FALSE	FALSE	FALSE	FALSE	FALSE	FALSE	FALSE	FALSE	FALSE	FALSE
200886	M6620	O43353	RIPK2	RIPK2 CARDIAK RICK RIP2 UNQ277/PRO314/PRO34092	Receptor-interacting serine/threonine-protein kinase 2	_pSPSLNLLQN(de)K_	S(0.881)PS(0.119)LNLLQNK	398.864	3	S529-p	S(0.881)	TRUE	TRUE	FALSE	FALSE	FALSE	EILVVSRSPSLNLLQ	0.0453195	0.689476	1.613	1	7	39914	FALSE	FALSE	13.6088	13.9372	13.4205	13.595	13.1271	12.8832	12.5333	13.0747	12.6923	13.0578	0.00200375	FALSE	TRUE	TRUE	FALSE	FALSE	FALSE	FALSE	FALSE	FALSE	FALSE	FALSE	FALSE	FALSE
200887	M6620	O43353	RIPK2	RIPK2 CARDIAK RICK RIP2 UNQ277/PRO314/PRO34092	Receptor-interacting serine/threonine-protein kinase 2	_pSPSLN(de)LLQNK_	S(0.997)PS(0.003)LNLLQNK	597.792	2	S529-p	S(0.997)	TRUE	TRUE	TRUE	FALSE	FALSE	EILVVSRSPSLNLLQ	0.0147775	0.656836	1.577	1	7	39840	FALSE	FALSE	15.4461	15.6946	15.3622	15.438	15.1305	14.7905	14.605	14.8444	14.6766	14.8708	0.000383655	FALSE	TRUE	TRUE	FALSE	FALSE	FALSE	FALSE	FALSE	FALSE	FALSE	FALSE	FALSE	FALSE
219332	M6620	Q8N122	RPTOR	RPTOR KIAA1303 RAPTOR	Regulatory-associated protein of mTOR	_VLDTSSLTQSAPApSPTN(de)K_	VLDTSSLTQSAPAS(0.987)PT(0.013)NK;VLDTSSLTQSAPAS(0.981)PT(0.018)NK;VLDT(0.097)S(0.097)S(0.097)LT(0.088)QS(0.009)APAS(0.53)PT(0.084)NK;VLDTSSLTQSAPAS(0.984)PT(0.016)NK	633.297866;633.297866;949.44316;633.297866	3;3;2;3	S863-p	S(0.987)	TRUE	TRUE	FALSE	FALSE	FALSE	LTQSAPASPTNKGVH	0.0496256	0.573686	1.488	1	8	39450;39501;39515;39188	TRUE	FALSE	16.1506	15.9556	16.0053	16.1889	16.3022	15.598	15.1719	15.4367	15.7403	15.7874	0.00228132	FALSE	TRUE	FALSE	FALSE	FALSE	FALSE	FALSE	FALSE	FALSE	FALSE	FALSE	FALSE	FALSE
219340	M4344	Q8N122	RPTOR	RPTOR KIAA1303 RAPTOR	Regulatory-associated protein of mTOR	_VLDTSSLTQSAPApSPTNK_	VLDTSSLTQSAPAS(0.979)PT(0.021)NK;VLDTSSLT(0.053)QS(0.161)APAS(0.769)PT(0.017)NK;VLDTSSLTQSAPAS(0.971)PT(0.029)NK;VLDTSSLT(0.001)QS(0.005)APAS(0.973)PT(0.022)NK;VLDTSSLTQSAPAS(0.977)PT(0.023)NK	632.969861;632.969861;474.979215;632.969861;474.979215	3;3;4;3;4	S863-p	S(0.979)	TRUE	TRUE	FALSE	FALSE	FALSE	LTQSAPASPTNKGVH	0.000322629	1.11062	2.159	1	10	37528;37342;37363;37689;37705	TRUE	FALSE	17.2181	17.2702	17.1077	16.7509	16.9615	18.1703	18.2336	18.0943	18.1792	18.1841	2.16e-06	FALSE	TRUE	FALSE	FALSE	FALSE	FALSE	FALSE	FALSE	FALSE	FALSE	FALSE	FALSE	FALSE
143295	M4344	Q9HB90	RRAGC	RRAGC	Ras-related GTP-binding protein C	_M(ox)SPNETLFLEpSTNK_	MSPNETLFLES(0.906)T(0.094)NK;MSPNETLFLES(0.835)T(0.165)NK;MSPNETLFLES(0.9)T(0.1)NK;MSPNETLFLES(0.902)T(0.098)NK;MSPNET(0.001)LFLES(0.851)T(0.148)NK;MSPNETLFLES(0.89)T(0.11)NK	569.582949;853.870785;853.870785;569.582949;853.870785;569.582949	3;2;2;3;2;3	S95-p	S(0.906)	TRUE	TRUE	FALSE	FALSE	FALSE	NETLFLESTNKIYKD	0.00994298	0.752929	1.685	1	1	47807;47824;47200;47217;47507;47528	FALSE	FALSE	18.5679	18.5604	18.3766	17.9755	18.4402	19.0452	19.2021	19.3227	19.0493	19.066	0.000208333	FALSE	TRUE	FALSE	FALSE	FALSE	FALSE	FALSE	FALSE	FALSE	FALSE	FALSE	FALSE	FALSE
143301	M4344	Q9HB90	RRAGC	RRAGC	Ras-related GTP-binding protein C	_M(ox)SPNETLFLEpSTNK_	MSPNETLFLES(0.89)T(0.11)NK;MSPNETLFLES(0.894)T(0.106)NK;MSPNETLFLES(0.905)T(0.095)NK	569.582949;569.582949;569.582949	3;3;3	S95-p	S(0.89)	TRUE	TRUE	FALSE	FALSE	FALSE	NETLFLESTNKIYKD	0.00540311	0.807779	1.751	1	6	36432;36100;36150	FALSE	FALSE	19.9399	19.918	19.8677	19.3829	19.9248	20.5194	20.7308	20.6795	20.539	20.6035	8.64e-05	FALSE	TRUE	FALSE	FALSE	FALSE	FALSE	FALSE	FALSE	FALSE	FALSE	FALSE	FALSE	FALSE
143308	M6620	Q9HB90	RRAGC	RRAGC	Ras-related GTP-binding protein C	_M(ox)SPNETLFLEpSTNK_	MSPNETLFLES(0.895)T(0.105)NK;MSPNETLFLES(0.97)T(0.03)NK;MSPNETLFLES(0.971)T(0.029)NK;MSPNETLFLES(0.974)T(0.026)NK;MSPNETLFLES(0.873)T(0.127)NK;MSPNETLFLES(0.866)T(0.134)NK;MSPNETLFLES(0.854)T(0.146)NK	569.582949;853.870785;569.582949;569.582949;853.870785;569.582949;569.582949;569.582949	3;2;3;3;2;3;3;3	S95-p	S(0.895)	TRUE	TRUE	FALSE	FALSE	FALSE	NETLFLESTNKIYKD	0.00610946	1.26751	2.407	1	6	38354;38356;38840;38360;38363;38618;38498;38739	FALSE	FALSE	18.1725	17.5191	17.6027	17.9307	18.1106	16.5174	15.9134	16.7144	16.883	16.9698	9.96e-05	FALSE	TRUE	FALSE	FALSE	FALSE	FALSE	FALSE	FALSE	FALSE	FALSE	FALSE	FALSE	FALSE
143324	M6620	Q9HB90	RRAGC	RRAGC	Ras-related GTP-binding protein C	_MSPNETLFLEpSTN(de)K_	MSPNETLFLES(0.902)T(0.098)NK;MSPNETLFLES(0.989)T(0.011)NK;MSPNETLFLES(0.87)T(0.13)NK;MSPNETLFLES(0.631)T(0.369)NK;MSPNETLFLES(0.904)T(0.096)NK;MSPNETLFLES(0.778)T(0.222)NK	564.579316;846.365336;564.579316;846.365336;564.579316;846.365336	3;2;3;2;3;2	S95-p	S(0.902)	TRUE	TRUE	FALSE	FALSE	FALSE	NETLFLESTNKIYKD	0.0378502	0.789773	1.729	1	3	39377;39380;39422;39428;39431;39437	FALSE	FALSE	16.5329	16.0287	16.0534	16.4742	16.673	15.5234	15.0573	15.6235	15.676	15.933	0.00155585	FALSE	TRUE	FALSE	FALSE	FALSE	FALSE	FALSE	FALSE	FALSE	FALSE	FALSE	FALSE	FALSE
143330	M4344	Q9HB90	RRAGC	RRAGC	Ras-related GTP-binding protein C	_MSPNETLFLEpSTNK_	MSPNETLFLES(0.9)T(0.1)NK;MSPNETLFLES(0.969)T(0.031)NK;MSPNETLFLES(0.884)T(0.116)NK	564.251311;564.251311;564.251311	3;3;3	S95-p	S(0.9)	TRUE	TRUE	FALSE	FALSE	FALSE	NETLFLESTNKIYKD	0.00701393	0.824219	1.771	1	6	37524;37147;37231	FALSE	FALSE	16.4694	16.5101	16.5989	16.0732	16.8295	17.2739	17.4261	17.3899	17.2656	17.2467	0.000125935	FALSE	TRUE	FALSE	FALSE	FALSE	FALSE	FALSE	FALSE	FALSE	FALSE	FALSE	FALSE	FALSE
143336	M6620	Q9HB90	RRAGC	RRAGC	Ras-related GTP-binding protein C	_MSPNETLFLEpSTNK_	MSPNETLFLES(0.94)T(0.06)NK;MSPNETLFLES(0.99)T(0.01)NK;MSPNETLFLES(0.88)T(0.12)NK	564.251311;564.251311;564.251311	3;3;3	S95-p	S(0.94)	TRUE	TRUE	FALSE	FALSE	FALSE	NETLFLESTNKIYKD	0.00220823	1.17365	2.256	1	6	39616;39623;39934	FALSE	FALSE	18.9465	18.4035	18.4509	18.6511	18.936	17.4938	17.0766	17.5562	17.6886	17.7046	1.96e-05	FALSE	TRUE	FALSE	FALSE	FALSE	FALSE	FALSE	FALSE	FALSE	FALSE	FALSE	FALSE	FALSE
143342	M6620	Q9HB90	RRAGC	RRAGC	Ras-related GTP-binding protein C	_M(ox)SPNETLFLEpSTN(de)K_	MSPNETLFLES(0.852)T(0.148)NK	569.911	3	S95-p	S(0.852)	TRUE	TRUE	FALSE	FALSE	FALSE	NETLFLESTNKIYKD	0.0228656	0.81872	1.764	1	3	38269	FALSE	FALSE	16.0013	15.5488	15.7193	15.9549	16.2072	15.0687	14.59	15.1848	15.076	15.4184	0.00072457	FALSE	TRUE	FALSE	FALSE	FALSE	FALSE	FALSE	FALSE	FALSE	FALSE	FALSE	FALSE	FALSE
7142	M6620	Q9P2E9	RRBP1	RRBP1 KIAA1398	Ribosome-binding protein 1	_AEGpTPNQGK_	AEGT(1)PNQGK	491.205496;491.205496;491.205496;327.80609	2;2;2;3	T225-p	T(1)	TRUE	TRUE	TRUE	FALSE	FALSE	QGRKAEGTPNQGKKT	0.00192546	1.43992	2.713	1	12	11117;11271;11404;11216	FALSE	FALSE	17.5293	17.596	17.1756	17.679	16.9518	16.1983	15.8442	15.4386	15.9274	16.3234	1.5e-05	FALSE	TRUE	FALSE	FALSE	FALSE	FALSE	FALSE	FALSE	FALSE	FALSE	FALSE	FALSE	FALSE
7146	M6620	Q9P2E9	RRBP1	RRBP1 KIAA1398	Ribosome-binding protein 1	_AEGpTPNQGK_	AEGT(1)PNQGK	491.205496;327.80609;491.205496;327.80609;491.205496	2;3;2;3;2	T225-p	T(1)	TRUE	TRUE	TRUE	FALSE	FALSE	QGRKAEGTPNQGKKT	0.00193449	1.32087	2.498	1	13	11032;11037;11131;11325;11081	FALSE	FALSE	16.1465	15.865	15.7115	16.0343	15.456	14.4883	14.4397	14.0655	14.7533	14.8621	1.52e-05	FALSE	TRUE	FALSE	FALSE	FALSE	FALSE	FALSE	FALSE	FALSE	FALSE	FALSE	FALSE	FALSE
7151	M6620	Q9P2E9	RRBP1	RRBP1 KIAA1398	Ribosome-binding protein 1	_AEGpTPN(de)QGK_	AEGT(1)PNQGK	491.697504;491.697504;491.697504;328.134095	2;2;2;3	T225-p	T(1)	TRUE	TRUE	TRUE	FALSE	FALSE	QGRKAEGTPNQGKKT	0.00486754	0.84425	1.795	1	9	12574;13341;13042;13050	FALSE	FALSE	14.3595	14.1696	14.1501	14.3403	14.2267	13.3397	13.4531	13.0191	13.6031	13.6098	7.27e-05	FALSE	TRUE	FALSE	FALSE	FALSE	FALSE	FALSE	FALSE	FALSE	FALSE	FALSE	FALSE	FALSE
7158	M6620	Q9P2E9	RRBP1	RRBP1 KIAA1398	Ribosome-binding protein 1	_AEGpTPN(de)QGKK_	AEGT(1)PNQGKK	370.832416;370.832416;370.832416	3;3;3	T225-p	T(1)	TRUE	TRUE	TRUE	FALSE	FALSE	QGRKAEGTPNQGKKT	0.0086234	1.05226	2.074	1	1	10663;10985;11194	FALSE	FALSE	16.0019	15.7598	15.5387	16.0738	15.7189	15.0177	14.2351	14.5037	14.9527	15.1226	0.0001725	FALSE	TRUE	FALSE	FALSE	FALSE	FALSE	FALSE	FALSE	FALSE	FALSE	FALSE	FALSE	FALSE
101971	M4344	Q9P2E9	RRBP1	RRBP1 KIAA1398	Ribosome-binding protein 1	_KAEGpTPN(de)QGK_	KAEGT(1)PNQGK	370.832416;370.832416;370.832416;370.832416	3;3;3;3	T225-p	T(1)	TRUE	TRUE	TRUE	FALSE	FALSE	QGRKAEGTPNQGKKT	0.0378837	0.788466	1.727	1	6	11128;11469;11381;11832	FALSE	FALSE	15.2051	15.0922	15.0511	14.3454	14.6677	16.0457	15.6492	15.608	15.458	15.5429	0.00141524	FALSE	TRUE	FALSE	FALSE	FALSE	FALSE	FALSE	FALSE	FALSE	FALSE	FALSE	FALSE	FALSE
101977	M6620	Q9P2E9	RRBP1	RRBP1 KIAA1398	Ribosome-binding protein 1	_KAEGpTPN(de)QGK_	KAEGT(1)PNQGK	370.832416;555.744986;278.376131;370.832416;370.832416;278.376131	3;2;4;3;3;4	T225-p	T(1)	TRUE	TRUE	TRUE	FALSE	FALSE	QGRKAEGTPNQGKKT	0.0499812	0.818432	1.763	1	5	11670;11213;11399;11791;11939;11566	FALSE	FALSE	17.8698	17.7109	17.4435	18.0361	17.6131	17.1634	16.3195	16.6435	17.04	17.4148	0.00231129	FALSE	TRUE	FALSE	FALSE	FALSE	FALSE	FALSE	FALSE	FALSE	FALSE	FALSE	FALSE	FALSE
101992	M4344	Q9P2E9	RRBP1	RRBP1 KIAA1398	Ribosome-binding protein 1	_KAEGpTPNQGK_	KAEGT(1)PNQGK	278.130127;370.504411	4;3	T225-p	T(1)	TRUE	TRUE	TRUE	FALSE	FALSE	QGRKAEGTPNQGKKT	0.0403388	1.01359	2.019	1	8	13455;14148	FALSE	FALSE	17.6693	17.6016	17.1812	16.5129	16.8239	18.677	18.0583	18.1853	17.8425	18.0938	0.00156659	FALSE	TRUE	FALSE	FALSE	FALSE	FALSE	FALSE	FALSE	FALSE	FALSE	FALSE	FALSE	FALSE
101995	M4344	Q9P2E9	RRBP1	RRBP1 KIAA1398	Ribosome-binding protein 1	_KAEGpTPNQGK_	KAEGT(1)PNQGK	370.504411;370.504411	3;3	T225-p	T(1)	TRUE	TRUE	TRUE	FALSE	FALSE	QGRKAEGTPNQGKKT	0.0279995	1.16855	2.248	1	9	11918;11555	FALSE	FALSE	13.9986	13.347	13.3019	12.4032	13.5733	14.7318	14.6672	14.2003	14.5963	14.271	0.00091492	FALSE	TRUE	FALSE	FALSE	FALSE	FALSE	FALSE	FALSE	FALSE	FALSE	FALSE	FALSE	FALSE
102004	M6620	Q9P2E9	RRBP1	RRBP1 KIAA1398	Ribosome-binding protein 1	_KAEGpTPNQGK_	KAEGT(1)PNQGK	370.504411;370.504411;278.130127;370.504411	3;3;4;3	T225-p	T(1)	TRUE	TRUE	TRUE	FALSE	FALSE	QGRKAEGTPNQGKKT	0.00777612	1.02791	2.039	1	8	12188;11960;11480;11911	FALSE	FALSE	19.108	19.0283	18.7741	19.2282	18.737	18.3246	17.5249	17.6559	17.9782	18.2523	0.00014546	FALSE	TRUE	FALSE	FALSE	FALSE	FALSE	FALSE	FALSE	FALSE	FALSE	FALSE	FALSE	FALSE
78167	M4344	P31350	RRM2	RRM2 RR2	Ribonucleoside-diphosphate reductase subunit M2	_GLSLVDKENpTPPALSGTR_	GLSLVDKENT(0.998)PPALS(0.001)GT(0.002)R;GLS(0.001)LVDKENT(0.999)PPALSGTR	645.657617;645.657617	3;3	T33-p	T(0.998)	TRUE	TRUE	TRUE	FALSE	FALSE	SLVDKENTPPALSGT	0.00117	1.32534	2.506	1	14	35705;36137	FALSE	TRUE	16.4121	16.9063	16.5372	15.8874	16.6537	17.8862	17.8399	17.8532	17.6154	17.8287	1.18e-05	FALSE	TRUE	FALSE	FALSE	FALSE	FALSE	FALSE	FALSE	FALSE	FALSE	FALSE	FALSE	FALSE
78170	M6620	P31350	RRM2	RRM2 RR2	Ribonucleoside-diphosphate reductase subunit M2	_GLSLVDKENpTPPALSGTR_	GLSLVDKENT(1)PPALSGTR;GLS(0.002)LVDKENT(0.998)PPALSGTR;GLSLVDKENT(0.998)PPALS(0.001)GT(0.001)R;GLSLVDKENT(0.997)PPALS(0.001)GT(0.001)R	645.657617;484.495032;645.657617;484.495032;645.657617;484.495032	3;4;3;4;3;4	T33-p	T(1)	TRUE	TRUE	TRUE	FALSE	FALSE	SLVDKENTPPALSGT	0.0207568	0.984721	1.979	1	13	37034;37122;37038;37191;36757;36924	FALSE	TRUE	16.3611	16.4929	16.7544	16.6984	15.7872	15.2854	15.4077	15.9252	15.4609	15.0912	0.000628596	FALSE	TRUE	FALSE	FALSE	FALSE	FALSE	FALSE	FALSE	FALSE	FALSE	FALSE	FALSE	FALSE
52151	M4344	Q5VWQ0	RSBN1	RSBN1	Lysine-specific demethylase 9	_EKPHAGVpSPR_	EKPHAGVS(1)PR	386.520284;386.520284;386.520284	3;3;3	S81-p	S(1)	TRUE	TRUE	TRUE	FALSE	FALSE	EKPHAGVSPRGVKRQ	0.00971284	0.7856	1.724	1	4	8848;9019;9230	FALSE	FALSE	17.7611	17.6276	17.6349	17.0677	17.6649	18.3869	18.3772	18.2286	18.2495	18.4419	0.000202513	FALSE	TRUE	FALSE	FALSE	FALSE	FALSE	FALSE	FALSE	FALSE	FALSE	FALSE	FALSE	FALSE
52155	M6620	Q5VWQ0	RSBN1	RSBN1	Lysine-specific demethylase 9	_EKPHAGVpSPR_	EKPHAGVS(1)PR	386.520284;290.142032;386.520284;386.520284;290.142032	3;4;3;3;4	S81-p	S(1)	TRUE	TRUE	TRUE	FALSE	FALSE	EKPHAGVSPRGVKRQ	0.013438	0.561142	1.475	1	4	8618;8619;8821;8929;8751	FALSE	FALSE	17.2755	17.5485	17.5227	17.4506	17.3249	16.8989	16.8979	16.8825	16.8083	16.829	0.00033008	FALSE	TRUE	FALSE	FALSE	FALSE	FALSE	FALSE	FALSE	FALSE	FALSE	FALSE	FALSE	FALSE
15546	M4344	O76021	RSL1D1	RSL1D1 CATX11 CSIG PBK1 L12	Ribosomal L1 domain-containing protein 1	_ALPASEpTPK_	ALPAS(0.019)ET(0.981)PK;ALPASET(1)PK;ALPAS(0.037)ET(0.963)PK	331.826602;331.826602;331.826602	3;3;3	T415-p	T(0.981)	TRUE	TRUE	FALSE	FALSE	FALSE	KALPASETPKAAESE	0.0450642	1.08283	2.118	1	3	21428;21475;21543	FALSE	FALSE	13.3002	13.7827	13.2622	12.4146	12.6711	14.6491	14.0034	14.3932	13.7536	14.0456	0.0018417	FALSE	TRUE	FALSE	FALSE	FALSE	FALSE	FALSE	FALSE	FALSE	FALSE	FALSE	FALSE	FALSE
15556	M6620	O76021	RSL1D1	RSL1D1 CATX11 CSIG PBK1 L12	Ribosomal L1 domain-containing protein 1	_ALPASEpTPK_	ALPASET(1)PK;ALPAS(0.021)ET(0.979)PK;ALPAS(0.001)ET(0.999)PK;ALPAS(0.004)ET(0.996)PK	331.826602;497.236265;497.236265;331.826602;331.826602;497.236265	3;2;2;3;3;2	T415-p	T(1)	TRUE	TRUE	TRUE	FALSE	FALSE	KALPASETPKAAESE	0.00771548	1.23855	2.36	1	3	22822;22996;22818;22821;22894;23087	FALSE	FALSE	16.8974	16.1563	16.0917	16.7025	16.3981	15.3965	14.5403	15.1724	15.5146	15.4295	0.000143078	FALSE	TRUE	FALSE	FALSE	FALSE	FALSE	FALSE	FALSE	FALSE	FALSE	FALSE	FALSE	FALSE
92959	M4344	Q92541	RTF1	RTF1 KIAA0252	RNA polymerase-associated protein RTF1 homolog	_IDLQVPSpSESK_	IDLQVPS(0.233)S(0.75)ES(0.017)K;IDLQVPS(0.155)S(0.84)ES(0.005)K	428.202397;641.799958	3;2	S675-p	S(0.75)	TRUE	TRUE	FALSE	FALSE	FALSE	IDLQVPSSESKALAI	0.01577	0.854239	1.808	1	6	36101;35851	FALSE	FALSE	14.8356	14.5638	14.267	14.3861	14.6113	15.7331	14.991	15.2671	15.293	15.6508	0.000389029	FALSE	FALSE	FALSE	FALSE	FALSE	FALSE	FALSE	FALSE	FALSE	FALSE	FALSE	FALSE	FALSE
92960	M4344	Q92541	RTF1	RTF1 KIAA0252	RNA polymerase-associated protein RTF1 homolog	_IDLQVPpSSESK_	IDLQVPS(0.608)S(0.387)ES(0.005)K;IDLQVPS(0.602)S(0.392)ES(0.006)K	428.202397;428.202397	3;3	S674-p	S(0.608)	TRUE	FALSE	FALSE	FALSE	FALSE	KIDLQVPSSESKALA	0.00878325	0.750553	1.682	1	6	35788;35867	FALSE	FALSE	14.6377	14.4481	14.2057	14.5064	14.6261	15.3873	14.966	15.1567	15.2199	15.4468	0.000175016	FALSE	FALSE	FALSE	FALSE	FALSE	FALSE	FALSE	FALSE	FALSE	FALSE	FALSE	FALSE	FALSE
92963	M6620	Q92541	RTF1	RTF1 KIAA0252	RNA polymerase-associated protein RTF1 homolog	_IDLQVPpSSESK_	IDLQVPS(0.48)S(0.423)ES(0.097)K;IDLQVPS(0.395)S(0.395)ES(0.21)K	428.202397;428.202397	3;3	S674-p	S(0.48)	TRUE	FALSE	FALSE	FALSE	FALSE	KIDLQVPSSESKALA	0.0406548	0.800291	1.741	1	5	37476;37696	FALSE	FALSE	14.1483	14.0506	13.6948	14.2623	14.2305	13.7622	13.1384	13.496	12.7282	13.2603	0.00172314	FALSE	FALSE	FALSE	FALSE	FALSE	FALSE	FALSE	FALSE	FALSE	FALSE	FALSE	FALSE	FALSE
92966	M6620	Q92541	RTF1	RTF1 KIAA0252	RNA polymerase-associated protein RTF1 homolog	_IDLQVPSpSESK_	IDLQVPS(0.116)S(0.861)ES(0.023)K;IDLQVPS(0.12)S(0.853)ES(0.027)K	428.202397;428.202397	3;3	S675-p	S(0.861)	TRUE	TRUE	FALSE	FALSE	FALSE	IDLQVPSSESKALAI	0.0314369	0.826851	1.774	1	6	37949;37976	FALSE	FALSE	15.1106	14.6426	14.8432	14.8672	14.5508	14.0936	13.3154	14.2108	14.0146	14.2458	0.00117312	FALSE	FALSE	FALSE	FALSE	FALSE	FALSE	FALSE	FALSE	FALSE	FALSE	FALSE	FALSE	FALSE
92968	M6620	Q92541	RTF1	RTF1 KIAA0252	RNA polymerase-associated protein RTF1 homolog	_IDLQVPpSSESK_	IDLQVPS(0.598)S(0.388)ES(0.014)K	428.202	3	S674-p	S(0.598)	TRUE	FALSE	FALSE	FALSE	FALSE	KIDLQVPSSESKALA	0.014206	0.872445	1.831	1	6	38039	FALSE	FALSE	15.342	15.1248	15.1043	14.9606	14.7122	14.2285	13.6805	14.482	14.3324	14.1583	0.000359067	FALSE	FALSE	FALSE	FALSE	FALSE	FALSE	FALSE	FALSE	FALSE	FALSE	FALSE	FALSE	FALSE
1670	M4344	P60468	SEC61B	SEC61B	Protein transport protein Sec61 subunit beta	_AAGpSTVR_	AAGS(0.5)T(0.5)VR	371.168	2	S29-p	S(0.5)	TRUE	FALSE	FALSE	FALSE	FALSE	VAARAAGSTVRQRKN	0.0317082	0.694657	1.618	1	9	5788	FALSE	FALSE	15.4568	15.278	15.4647	14.6846	15.2843	15.8979	15.9551	15.8848	15.81	16.0939	0.00108005	FALSE	TRUE	FALSE	FALSE	FALSE	FALSE	FALSE	FALSE	FALSE	FALSE	FALSE	FALSE	FALSE
1671	M6620	P60468	SEC61B	SEC61B	Protein transport protein Sec61 subunit beta	_AAGpSTVR_	AAGS(0.503)T(0.497)VR;AAGS(0.94)T(0.06)VR	371.168186;371.168186	2;2	S29-p	S(0.503)	TRUE	FALSE	FALSE	FALSE	FALSE	VAARAAGSTVRQRKN	0.00486754	1.0578	2.082	1	9	5612;5965	FALSE	FALSE	18.7865	19.0129	18.8983	18.8414	18.2338	17.6923	18.0842	17.4585	17.576	17.6729	7.21e-05	FALSE	TRUE	FALSE	FALSE	FALSE	FALSE	FALSE	FALSE	FALSE	FALSE	FALSE	FALSE	FALSE
28623	M4344	O43166	SIPA1L1	SIPA1L1 E6TP1 KIAA0440	Signal-induced proliferation-associated 1-like protein 1	_ASVVGTDGpTPK_	ASVVGT(0.107)DGT(0.893)PK;ASVVGTDGT(1)PK;ASVVGT(0.002)DGT(0.998)PK;ASVVGT(0.003)DGT(0.997)PK	556.255186;371.17255;371.17255;556.255186;556.255186	2;3;3;2;2	T26-p	T(0.893)	TRUE	TRUE	FALSE	FALSE	FALSE	SVVGTDGTPKVHTDD	0.0188446	0.933302	1.91	1	3	20552;20553;20591;20602;20697	FALSE	FALSE	14.0846	13.8504	13.8369	13.0469	13.8588	14.9429	14.6735	14.4829	14.5056	14.7393	0.000511885	FALSE	TRUE	FALSE	FALSE	FALSE	FALSE	FALSE	FALSE	FALSE	FALSE	FALSE	FALSE	FALSE
28629	M6620	O43166	SIPA1L1	SIPA1L1 E6TP1 KIAA0440	Signal-induced proliferation-associated 1-like protein 1	_ASVVGTDGpTPK_	ASVVGTDGT(1)PK;ASVVGT(0.011)DGT(0.989)PK	371.17255;556.255186;371.17255	3;2;3	T26-p	T(1)	TRUE	TRUE	TRUE	FALSE	FALSE	SVVGTDGTPKVHTDD	0.00379793	1.27851	2.426	1	2	22331;22456;22459	FALSE	FALSE	15.378	14.87	15.0112	15.1089	15.0171	13.9703	13.0427	14.075	13.9278	13.9769	4.71e-05	FALSE	TRUE	FALSE	FALSE	FALSE	FALSE	FALSE	FALSE	FALSE	FALSE	FALSE	FALSE	FALSE
115564	M6620	Q9P270	SLAIN2	SLAIN2 KIAA1458	SLAIN motif-containing protein 2	_LDQTMpSALK_	LDQT(0.034)MS(0.966)ALK	543.749	2	S179-p	S(0.966)	TRUE	TRUE	FALSE	FALSE	FALSE	HKLDQTMSALKRQNL	0.00484226	0.660852	1.581	1	9	39229	FALSE	FALSE	15.7005	15.504	15.5388	15.5076	15.4667	14.9418	14.8215	14.915	14.9434	14.7917	7.1e-05	FALSE	TRUE	FALSE	FALSE	FALSE	FALSE	FALSE	FALSE	FALSE	FALSE	FALSE	FALSE	FALSE
115565	M4344	Q9P270	SLAIN2	SLAIN2 KIAA1458	SLAIN motif-containing protein 2	_LDQTMpSALKR_	LDQT(0.003)MS(0.997)ALKR;LDQT(0.001)MS(0.999)ALKR;LDQT(0.005)MS(0.995)ALKR	414.868584;414.868584;414.868584	3;3;3	S179-p	S(0.997)	TRUE	TRUE	TRUE	FALSE	FALSE	HKLDQTMSALKRQNL	0.0426766	1.33332	2.52	1	14	32455;32227;32499	FALSE	FALSE	16.4743	16.1669	16.1937	14.5998	16.4172	17.4652	17.0442	17.2905	17.1695	17.5493	0.00168761	FALSE	TRUE	FALSE	FALSE	FALSE	FALSE	FALSE	FALSE	FALSE	FALSE	FALSE	FALSE	FALSE
115569	M6620	Q9P270	SLAIN2	SLAIN2 KIAA1458	SLAIN motif-containing protein 2	_LDQTMpSALKR_	LDQTMS(1)ALKR	414.869	3	S179-p	S(1)	TRUE	TRUE	TRUE	FALSE	FALSE	HKLDQTMSALKRQNL	0.000766002	1.49605	2.821	1	13	33214	FALSE	FALSE	17.8129	17.3746	17.518	17.7421	17.3544	16.2141	15.4675	16.1796	16.2503	16.2101	3.29e-06	FALSE	TRUE	FALSE	FALSE	FALSE	FALSE	FALSE	FALSE	FALSE	FALSE	FALSE	FALSE	FALSE
49179	M4344	P53814	SMTN	SMTN SMSMO	Smoothelin	_EGAAGpSPGGPR_	EGAAGS(1)PGGPR	518.216395;518.216395;518.216395	2;2;2	S779-p	S(1)	TRUE	TRUE	TRUE	FALSE	FALSE	EKEGAAGSPGGPRAA	0.0494301	0.613624	1.53	1	16	9671;9939;9801	FALSE	FALSE	18.5082	18.3011	18.04	17.7532	18.22	19.0381	18.7313	18.7182	18.6493	18.7537	0.00211299	FALSE	TRUE	FALSE	FALSE	FALSE	FALSE	FALSE	FALSE	FALSE	FALSE	FALSE	FALSE	FALSE
49185	M6620	P53814	SMTN	SMTN SMSMO	Smoothelin	_EGAAGpSPGGPR_	EGAAGS(1)PGGPR	518.216395;518.216395;518.216395	2;2;2	S779-p	S(1)	TRUE	TRUE	TRUE	FALSE	FALSE	EKEGAAGSPGGPRAA	0.00792378	1.00502	2.007	1	19	8739;9180;8674	FALSE	FALSE	19.8237	19.6498	19.4434	19.7693	18.901	18.6596	18.5374	18.3385	18.6462	18.3804	0.000150809	FALSE	TRUE	FALSE	FALSE	FALSE	FALSE	FALSE	FALSE	FALSE	FALSE	FALSE	FALSE	FALSE
68387	M4344	P53814	SMTN	SMTN SMSMO	Smoothelin	_FTSDpSPM(ox)AAR_	FTS(0.021)DS(0.979)PMAAR;FT(0.001)S(0.012)DS(0.987)PMAAR;FTS(0.006)DS(0.994)PMAAR	589.731021;393.489773;589.731021	2;3;2	S341-p	S(0.979)	TRUE	TRUE	FALSE	FALSE	FALSE	VHKFTSDSPMAARLQ	0.038135	0.784431	1.722	1	18	18709;18747;18606	FALSE	FALSE	16.2345	15.9502	15.6433	15.2507	16.0084	16.834	16.4182	16.5035	16.4963	16.7571	0.00144252	FALSE	TRUE	FALSE	FALSE	FALSE	FALSE	FALSE	FALSE	FALSE	FALSE	FALSE	FALSE	FALSE
68394	M6620	P53814	SMTN	SMTN SMSMO	Smoothelin	_FTSDpSPM(ox)AAR_	FTS(0.01)DS(0.99)PMAAR;FTSDS(1)PMAAR;FTS(0.001)DS(0.999)PMAAR	589.731021;589.731021;589.731021	2;2;2	S341-p	S(0.99)	TRUE	TRUE	FALSE	FALSE	FALSE	VHKFTSDSPMAARLQ	0.00737685	1.52946	2.887	1	18	19566;20062;19934	FALSE	FALSE	18.1256	17.7908	16.9659	17.3421	16.6464	16.1149	15.3846	15.7462	16.0969	15.8808	0.000131999	FALSE	TRUE	FALSE	FALSE	FALSE	FALSE	FALSE	FALSE	FALSE	FALSE	FALSE	FALSE	FALSE
68397	M6620	P53814	SMTN	SMTN SMSMO	Smoothelin	_FTSDpSPM(ox)AAR_	FTS(0.016)DS(0.984)PMAAR	589.731	2	S341-p	S(0.984)	TRUE	TRUE	FALSE	FALSE	FALSE	VHKFTSDSPMAARLQ	0.0378569	0.61144	1.528	1	19	20744	FALSE	FALSE	14.9774	14.756	14.4609	14.9484	14.5185	14.2847	14.1266	14.2368	14.1086	13.8473	0.00156172	FALSE	TRUE	FALSE	FALSE	FALSE	FALSE	FALSE	FALSE	FALSE	FALSE	FALSE	FALSE	FALSE
68398	M6620	P53814	SMTN	SMTN SMSMO	Smoothelin	_FTSDpSPM(ox)AAR_	FTS(0.009)DS(0.991)PMAAR;FT(0.001)S(0.094)DS(0.905)PMAAR;FT(0.008)S(0.047)DS(0.945)PMAAR;FTS(0.01)DS(0.989)PMAAR;FT(0.001)S(0.056)DS(0.943)PMAAR;FT(0.001)S(0.037)DS(0.961)PMAAR;FTS(0.017)DS(0.982)PMAAR;FT(0.001)S(0.009)DS(0.989)PMAAR	589.731021;589.731021;589.731021;589.731021;589.731021;589.731021;589.731021;589.731021	2;2;2;2;2;2;2;2	S341-p	S(0.991)	TRUE	TRUE	FALSE	FALSE	FALSE	VHKFTSDSPMAARLQ	0.00204003	1.06433	2.091	1	20	17862;21204;21381;17805;20868;17658;20962;21161	FALSE	FALSE	17.531	17.1233	17.3372	17.6012	17.0803	16.4679	16.0226	16.2323	16.4495	16.1791	1.67e-05	FALSE	TRUE	FALSE	FALSE	FALSE	FALSE	FALSE	FALSE	FALSE	FALSE	FALSE	FALSE	FALSE
68406	M4344	P53814	SMTN	SMTN SMSMO	Smoothelin	_FTSDpSPMAAR_	FTS(0.001)DS(0.999)PMAAR;FTS(0.013)DS(0.987)PMAAR	581.733564;581.733564;581.733564	2;2;2	S341-p	S(0.999)	TRUE	TRUE	TRUE	FALSE	FALSE	VHKFTSDSPMAARLQ	0.0090666	0.948585	1.93	1	20	24743;24600;24511	FALSE	FALSE	16.2026	15.8805	15.7915	15.3147	15.9616	16.9858	16.6037	16.6436	16.6632	16.9974	0.000182896	FALSE	TRUE	FALSE	FALSE	FALSE	FALSE	FALSE	FALSE	FALSE	FALSE	FALSE	FALSE	FALSE
68409	M6620	P53814	SMTN	SMTN SMSMO	Smoothelin	_FTSDpSPMAAR_	FTSDS(1)PMAAR;FTS(0.051)DS(0.948)PMAAR;FTS(0.043)DS(0.956)PMAAR	581.733564;581.733564;581.733564	2;2;2	S341-p	S(1)	TRUE	TRUE	TRUE	FALSE	FALSE	VHKFTSDSPMAARLQ	0.00147734	1.18212	2.269	1	20	24868;24823;24641	FALSE	FALSE	17.553	17.1931	17.2444	17.5649	16.8688	16.2708	15.9837	16.0609	16.2485	15.9497	9.41e-06	FALSE	TRUE	FALSE	FALSE	FALSE	FALSE	FALSE	FALSE	FALSE	FALSE	FALSE	FALSE	FALSE
107773	M4344	P53814	SMTN	SMTN SMSMO	Smoothelin	_KM(ox)GSIFDREDQApSPR_	KMGSIFDREDQAS(1)PR	458.95538;611.604747;611.604747;458.95538;458.95538	4;3;3;4;4	S729-p	S(1)	TRUE	TRUE	TRUE	FALSE	FALSE	FDREDQASPRAGSLA	0.00114672	0.930652	1.906	1	12	25039;25043;25306;25307;25750	FALSE	FALSE	15.9356	15.8578	15.8638	16.1247	15.8385	17.1168	16.7566	16.7642	16.676	16.9599	1.15e-05	FALSE	TRUE	FALSE	FALSE	FALSE	FALSE	FALSE	FALSE	FALSE	FALSE	FALSE	FALSE	FALSE
107778	M4344	P53814	SMTN	SMTN SMSMO	Smoothelin	_KM(ox)GSIFDREDQApSPR_	KMGSIFDREDQAS(1)PR;KMGS(0.002)IFDREDQAS(0.998)PR	458.95538;611.604747	4;3	S729-p	S(1)	TRUE	TRUE	TRUE	FALSE	FALSE	FDREDQASPRAGSLA	0.0029403	0.79349	1.733	1	15	20775;20793	FALSE	FALSE	13.4767	13.3292	13.2764	13.5013	13.2651	14.2826	13.9909	14.0871	14.0653	14.3902	3.79e-05	FALSE	TRUE	FALSE	FALSE	FALSE	FALSE	FALSE	FALSE	FALSE	FALSE	FALSE	FALSE	FALSE
107780	M6620	P53814	SMTN	SMTN SMSMO	Smoothelin	_KM(ox)GSIFDREDQApSPR_	KMGSIFDREDQAS(1)PR;KMGS(0.001)IFDREDQAS(0.999)PR;KMGS(0.003)IFDREDQAS(0.997)PR	611.604747;611.604747;458.95538;611.604747	3;3;4;3	S729-p	S(1)	TRUE	TRUE	TRUE	FALSE	FALSE	FDREDQASPRAGSLA	0.0216741	0.857967	1.812	1	12	19610;19760;19960;20126	FALSE	FALSE	15.4782	15.4967	14.8959	15.3945	14.7527	14.5885	14.3076	14.2522	14.5391	14.0408	0.000672237	FALSE	TRUE	FALSE	FALSE	FALSE	FALSE	FALSE	FALSE	FALSE	FALSE	FALSE	FALSE	FALSE
107784	M6620	P53814	SMTN	SMTN SMSMO	Smoothelin	_KM(ox)GSIFDREDQApSPR_	KMGSIFDREDQAS(1)PR	458.95538;458.95538;458.95538	4;4;4	S729-p	S(1)	TRUE	TRUE	TRUE	FALSE	FALSE	FDREDQASPRAGSLA	0.0351632	0.736975	1.667	1	14	20095;20294;20324	FALSE	FALSE	15.8538	15.8655	15.9996	16.4329	15.6459	15.3641	15.1195	15.2101	15.5431	14.8761	0.00139912	FALSE	TRUE	FALSE	FALSE	FALSE	FALSE	FALSE	FALSE	FALSE	FALSE	FALSE	FALSE	FALSE
107787	M4344	P53814	SMTN	SMTN SMSMO	Smoothelin	_KMGSIFDREDQApSPR_	KMGSIFDREDQAS(1)PR;KMGS(0.001)IFDREDQAS(0.999)PR	454.956651;454.956651;606.273109;454.956651	4;4;3;4	S729-p	S(1)	TRUE	TRUE	TRUE	FALSE	FALSE	FDREDQASPRAGSLA	0.000964227	0.855798	1.81	1	15	27637;27391;27553;27322	FALSE	FALSE	15.3425	15.4161	15.2044	15.3856	15.4544	16.3824	16.2735	16.075	16.1006	16.2504	9.12e-06	FALSE	TRUE	FALSE	FALSE	FALSE	FALSE	FALSE	FALSE	FALSE	FALSE	FALSE	FALSE	FALSE
107791	M6620	P53814	SMTN	SMTN SMSMO	Smoothelin	_KMGSIFDREDQApSPR_	KMGSIFDREDQAS(1)PR;KMGS(0.001)IFDREDQAS(0.999)PR	606.273109;454.956651;454.956651;606.273109;454.956651;606.273109	3;4;4;3;4;3	S729-p	S(1)	TRUE	TRUE	TRUE	FALSE	FALSE	FDREDQASPRAGSLA	0.0305259	0.76153	1.695	1	14	25991;26181;26180;26181;26276;26282	FALSE	FALSE	16.2186	16.1708	16.2392	16.7364	15.9342	15.5554	15.46	15.4744	15.8566	15.1451	0.00112025	FALSE	TRUE	FALSE	FALSE	FALSE	FALSE	FALSE	FALSE	FALSE	FALSE	FALSE	FALSE	FALSE
116881	M4344	P53814	SMTN	SMTN SMSMO	Smoothelin	_LEKEGAAGpSPGGPR_	LEKEGAAGS(1)PGGPR	469.220562;469.220562;469.220562	3;3;3	S779-p	S(1)	TRUE	TRUE	TRUE	FALSE	FALSE	EKEGAAGSPGGPRAA	0.0120997	0.802348	1.744	1	7	15501;15184;15437	FALSE	FALSE	18.2557	17.8782	17.7966	17.4558	17.996	18.7926	18.6151	18.5018	18.676	18.8087	0.000270166	FALSE	TRUE	FALSE	FALSE	FALSE	FALSE	FALSE	FALSE	FALSE	FALSE	FALSE	FALSE	FALSE
116884	M6620	P53814	SMTN	SMTN SMSMO	Smoothelin	_LEKEGAAGpSPGGPR_	LEKEGAAGS(1)PGGPR	469.220562;469.220562;469.220562	3;3;3	S779-p	S(1)	TRUE	TRUE	TRUE	FALSE	FALSE	EKEGAAGSPGGPRAA	0.0224171	0.88412	1.846	1	6	17546;17573;17666	FALSE	FALSE	18.7622	18.4131	18.3023	18.7751	17.8868	17.7415	17.2093	17.5482	17.7917	17.4282	0.000703887	FALSE	TRUE	FALSE	FALSE	FALSE	FALSE	FALSE	FALSE	FALSE	FALSE	FALSE	FALSE	FALSE
140020	M4344	P53814	SMTN	SMTN SMSMO	Smoothelin	_M(ox)GSIFDREDQApSPR_	MGSIFDREDQAS(1)PR	568.906426;568.906426	3;3	S729-p	S(1)	TRUE	TRUE	TRUE	FALSE	FALSE	FDREDQASPRAGSLA	0.0188366	0.72256	1.65	1	7	18638;18835	FALSE	FALSE	15.3099	15.0462	15.3779	14.7688	14.956	15.9282	15.7494	15.9653	15.5386	15.8901	0.00051109	FALSE	TRUE	FALSE	FALSE	FALSE	FALSE	FALSE	FALSE	FALSE	FALSE	FALSE	FALSE	FALSE
140022	M4344	P53814	SMTN	SMTN SMSMO	Smoothelin	_M(ox)GSIFDREDQApSPR_	MGSIFDREDQAS(1)PR	568.906426;568.906426;568.906426	3;3;3	S729-p	S(1)	TRUE	TRUE	TRUE	FALSE	FALSE	FDREDQASPRAGSLA	0.0072124	0.848909	1.801	1	18	21949;21948;21697	FALSE	FALSE	16.709	16.4718	16.5684	16.2975	16.1968	17.4948	17.1691	17.4469	16.9682	17.4089	0.00013061	FALSE	TRUE	FALSE	FALSE	FALSE	FALSE	FALSE	FALSE	FALSE	FALSE	FALSE	FALSE	FALSE
140025	M6620	P53814	SMTN	SMTN SMSMO	Smoothelin	_M(ox)GSIFDREDQApSPR_	MGSIFDREDQAS(1)PR	568.906426;568.906426;568.906426;568.906426;568.906426;568.906426	3;3;3;3;3;3	S729-p	S(1)	TRUE	TRUE	TRUE	FALSE	FALSE	FDREDQASPRAGSLA	0.0273474	0.711246	1.637	1	6	21009;25407;20959;25694;21043;25776	FALSE	FALSE	16.7912	16.5369	16.62	17.1796	16.6785	16.162	15.8478	15.9927	16.3834	15.864	0.000944885	FALSE	TRUE	FALSE	FALSE	FALSE	FALSE	FALSE	FALSE	FALSE	FALSE	FALSE	FALSE	FALSE
140036	M4344	P53814	SMTN	SMTN SMSMO	Smoothelin	_MGSIFDREDQApSPR_	MGSIFDREDQAS(1)PR	563.574788;563.574788;563.574788	3;3;3	S729-p	S(1)	TRUE	TRUE	TRUE	FALSE	FALSE	FDREDQASPRAGSLA	0.0109957	0.757004	1.69	1	7	27418;27117;27306	FALSE	FALSE	15.5217	15.4245	15.6079	15.0022	15.4218	16.2067	15.9858	16.3628	15.9992	16.2086	0.000238743	FALSE	TRUE	FALSE	FALSE	FALSE	FALSE	FALSE	FALSE	FALSE	FALSE	FALSE	FALSE	FALSE
140039	M6620	P53814	SMTN	SMTN SMSMO	Smoothelin	_MGSIFDREDQApSPR_	MGSIFDREDQAS(1)PR	563.574788;563.574788;844.858544;844.858544;563.574788	3;3;2;2;3	S729-p	S(1)	TRUE	TRUE	TRUE	FALSE	FALSE	FDREDQASPRAGSLA	0.0231925	0.828513	1.776	1	6	29333;29478;29485;29406;29413	FALSE	FALSE	17.5348	17.1145	17.3636	18.0096	17.3472	16.762	16.4263	16.6094	16.9725	16.457	0.000739455	FALSE	TRUE	FALSE	FALSE	FALSE	FALSE	FALSE	FALSE	FALSE	FALSE	FALSE	FALSE	FALSE
96231	M4344	P18583	SON	SON C21orf50 DBP5 KIAA1019 NREBP HSPC310 HSPC312	Protein SON	_ILPTpSETK_	ILPT(0.084)S(0.916)ETK;ILPT(0.001)S(0.998)ET(0.001)K;ILPT(0.202)S(0.798)ETK	484.738641;484.738641;484.738641	2;2;2	S1570-p	S(0.916)	TRUE	TRUE	FALSE	FALSE	FALSE	EEKILPTSETKQRTV	0.0116372	0.788679	1.727	1	10	33435;33131;33432	FALSE	FALSE	16.0276	16.0192	15.5528	15.4713	15.7492	16.7763	16.4884	16.6034	16.3185	16.5768	0.000256966	FALSE	TRUE	FALSE	FALSE	FALSE	FALSE	FALSE	FALSE	FALSE	FALSE	FALSE	FALSE	FALSE
96235	M4344	P18583	SON	SON C21orf50 DBP5 KIAA1019 NREBP HSPC310 HSPC312	Protein SON	_ILPTpSETK_	ILPT(0.015)S(0.984)ET(0.001)K;ILPT(0.128)S(0.869)ET(0.003)K	484.738641;484.738641	2;2	S1570-p	S(0.984)	TRUE	TRUE	FALSE	FALSE	FALSE	EEKILPTSETKQRTV	0.0381291	0.681987	1.604	1	11	42353;42023	FALSE	FALSE	15.8591	15.4641	15.6329	14.9846	15.7243	16.204	16.2832	16.106	16.3018	16.1799	0.00143625	FALSE	TRUE	FALSE	FALSE	FALSE	FALSE	FALSE	FALSE	FALSE	FALSE	FALSE	FALSE	FALSE
96237	M6620	P18583	SON	SON C21orf50 DBP5 KIAA1019 NREBP HSPC310 HSPC312	Protein SON	_ILPTpSETK_	ILPT(0.323)S(0.628)ET(0.049)K;ILPT(0.397)S(0.591)ET(0.012)K	484.738641;484.738641	2;2	S1570-p	S(0.628)	TRUE	FALSE	FALSE	FALSE	FALSE	EEKILPTSETKQRTV	0.0144473	1.10723	2.154	1	10	34875;34839	FALSE	FALSE	18.8723	18.5509	18.456	18.8762	18.8601	17.6978	16.7682	17.7836	17.8277	18.002	0.000369179	FALSE	TRUE	FALSE	FALSE	FALSE	FALSE	FALSE	FALSE	FALSE	FALSE	FALSE	FALSE	FALSE
98163	M4344	Q8N0X7	SPART	SPART KIAA0610 SPG20 TAHCCP1	Spartin	_IQPEEKPVEVpSPAVTK_	IQPEEKPVEVS(0.999)PAVT(0.001)K	610.98	3	S470-p	S(0.999)	TRUE	TRUE	TRUE	FALSE	FALSE	EEKPVEVSPAVTKGL	0.033626	0.730883	1.66	1	5	32676	FALSE	FALSE	14.5263	14.4462	14.2938	14.3728	14.274	15.5585	14.6887	15.0863	14.8706	15.3635	0.00117746	FALSE	TRUE	FALSE	FALSE	FALSE	FALSE	FALSE	FALSE	FALSE	FALSE	FALSE	FALSE	FALSE
98166	M4344	Q8N0X7	SPART	SPART KIAA0610 SPG20 TAHCCP1	Spartin	_IQPEEKPVEVpSPAVTK_	IQPEEKPVEVS(0.999)PAVT(0.001)K	610.98	3	S470-p	S(0.999)	TRUE	TRUE	TRUE	FALSE	FALSE	EEKPVEVSPAVTKGL	0.00947937	0.791533	1.731	1	6	31275	FALSE	FALSE	14.9668	14.8269	14.5953	14.6458	14.8523	15.7266	15.5048	15.1642	15.6709	15.7784	0.000195018	FALSE	TRUE	FALSE	FALSE	FALSE	FALSE	FALSE	FALSE	FALSE	FALSE	FALSE	FALSE	FALSE
98167	M6620	Q8N0X7	SPART	SPART KIAA0610 SPG20 TAHCCP1	Spartin	_IQPEEKPVEVpSPAVTK_	IQPEEKPVEVS(1)PAVTK;IQPEEKPVEVS(0.999)PAVT(0.001)K	458.486675;610.979808;458.486675	4;3;4	S470-p	S(1)	TRUE	TRUE	TRUE	FALSE	FALSE	EEKPVEVSPAVTKGL	0.00641707	1.06858	2.097	1	5	32281;32273;32313	FALSE	FALSE	15.4745	15.2456	15.0897	15.3159	14.7571	14.401	13.6242	14.3396	14.1743	14.0007	0.000106455	FALSE	TRUE	FALSE	FALSE	FALSE	FALSE	FALSE	FALSE	FALSE	FALSE	FALSE	FALSE	FALSE
82354	M4344	Q9NZD8	SPG21	SPG21 ACP33 BM-019 GL010	Maspardin	_GSLGIpSQEEQ_	GSLGIS(1)QEEQ	564.234451;564.234451;564.234451	2;2;2	S304-p	S(1)	TRUE	TRUE	TRUE	TRUE	FALSE	QKGSLGISQEEQ___	0.0255364	0.569545	1.484	1	10	32214;31806;32270	FALSE	FALSE	15.5738	15.8021	15.8789	15.737	15.5865	16.1103	16.5216	16.3932	16.1433	16.2576	0.000792753	FALSE	TRUE	FALSE	FALSE	FALSE	FALSE	FALSE	FALSE	FALSE	FALSE	FALSE	FALSE	FALSE
82359	M6620	Q9NZD8	SPG21	SPG21 ACP33 BM-019 GL010	Maspardin	_GSLGIpSQEEQ_	GSLGIS(1)QEEQ	564.234451;564.234451	2;2	S304-p	S(1)	TRUE	TRUE	TRUE	TRUE	FALSE	QKGSLGISQEEQ___	0.0222701	0.995082	1.993	1	10	34091;33648	FALSE	FALSE	18.4346	18.0758	18.0853	17.9439	18.4099	16.7441	16.703	17.2598	17.5484	17.7189	0.000695556	FALSE	TRUE	FALSE	FALSE	FALSE	FALSE	FALSE	FALSE	FALSE	FALSE	FALSE	FALSE	FALSE
212281	M4344	Q9HD15	SRA1	SRA1 PP7684	Steroid receptor RNA activator 1	_VAAPQDGpSPR_	VAAPQDGS(1)PR	539.23987;539.23987;539.23987	2;2;2	S60-p	S(1)	TRUE	TRUE	TRUE	FALSE	FALSE	VAAPQDGSPRVPASE	0.0169968	0.949456	1.931	1	14	11855;11680;12088	FALSE	FALSE	13.1807	13.1312	13.312	13.1503	14.0626	14.273	14.2325	14.223	14.2011	14.6545	0.000436566	FALSE	FALSE	FALSE	FALSE	FALSE	FALSE	FALSE	FALSE	FALSE	FALSE	FALSE	FALSE	FALSE
212284	M6620	Q9HD15	SRA1	SRA1 PP7684	Steroid receptor RNA activator 1	_VAAPQDGpSPR_	VAAPQDGS(1)PR	539.23987;539.23987;539.23987	2;2;2	S60-p	S(1)	TRUE	TRUE	TRUE	FALSE	FALSE	VAAPQDGSPRVPASE	0.00379367	1.02663	2.037	1	13	13632;13711;13480	FALSE	FALSE	15.6452	15.5826	15.6162	15.2539	15.1067	14.3406	14.4066	14.8155	14.1956	14.3131	4.63e-05	FALSE	FALSE	FALSE	FALSE	FALSE	FALSE	FALSE	FALSE	FALSE	FALSE	FALSE	FALSE	FALSE
13066	M4344	O75410	TACC1	TACC1 KIAA1103	Transforming acidic coiled-coil-containing protein 1	_AIGGEFSDTNAAVEGpTPLPK_	AIGGEFSDTNAAVEGT(1)PLPK	685.320782;685.320782	3;3	T257-p	T(1)	TRUE	TRUE	TRUE	FALSE	FALSE	TNAAVEGTPLPKASY	0.0269412	0.73902	1.669	1	20	37352;37270	FALSE	FALSE	15.8119	15.6702	15.5965	15.216	15.7402	16.7327	16.1164	16.1511	16.2234	16.5062	0.000858692	FALSE	TRUE	FALSE	FALSE	FALSE	FALSE	FALSE	FALSE	FALSE	FALSE	FALSE	FALSE	FALSE
13068	M6620	O75410	TACC1	TACC1 KIAA1103	Transforming acidic coiled-coil-containing protein 1	_AIGGEFSDTNAAVEGpTPLPK_	AIGGEFSDTNAAVEGT(1)PLPK	685.321	3	T257-p	T(1)	TRUE	TRUE	TRUE	FALSE	FALSE	TNAAVEGTPLPKASY	0.000756354	1.43184	2.698	1	19	41619	FALSE	FALSE	17.0967	16.8332	16.868	17.0073	16.2488	15.3961	15.1963	15.5543	15.5123	15.2359	3.15e-06	FALSE	TRUE	FALSE	FALSE	FALSE	FALSE	FALSE	FALSE	FALSE	FALSE	FALSE	FALSE	FALSE
121806	M4344	O75410	TACC1	TACC1 KIAA1103	Transforming acidic coiled-coil-containing protein 1	_LIpTSGCK_	LIT(0.5)S(0.5)GCK;LIT(0.527)S(0.473)GCK	429.693179;429.693179;429.693179	2;2;2	T464-p	T(0.5)	TRUE	FALSE	FALSE	FALSE	FALSE	KAKSRLITSGCKVKK	0.00834969	0.804898	1.747	1	13	27223;27161;27095	FALSE	FALSE	16.4472	16.0267	16.016	15.8306	16.1886	17.0846	16.8171	16.7385	16.787	17.1064	0.000162519	FALSE	FALSE	FALSE	FALSE	FALSE	FALSE	FALSE	FALSE	FALSE	FALSE	FALSE	FALSE	FALSE
121809	M6620	O75410	TACC1	TACC1 KIAA1103	Transforming acidic coiled-coil-containing protein 1	_LIpTSGCK_	LIT(0.736)S(0.264)GCK;LIT(0.777)S(0.223)GCK	429.693179;429.693179	2;2	T464-p	T(0.736)	TRUE	FALSE	FALSE	FALSE	FALSE	KAKSRLITSGCKVKK	0.00166027	1.27976	2.428	1	12	28606;28885	FALSE	FALSE	17.4646	17.1353	17.1838	17.5229	16.7416	16.0851	15.5864	16.105	16.0179	15.8551	1.14e-05	FALSE	FALSE	FALSE	FALSE	FALSE	FALSE	FALSE	FALSE	FALSE	FALSE	FALSE	FALSE	FALSE
107720	M6620	Q13148	TARDBP	TARDBP TDP43	TAR DNA-binding protein 43	_KM(ox)DETDApSSAVK_	KMDET(0.001)DAS(0.499)S(0.499)AVK	459.858	3	S91-p	S(0.499)	TRUE	FALSE	FALSE	FALSE	FALSE	KMDETDASSAVKVKR	0.024545	0.677359	1.599	1	2	16234	FALSE	FALSE	14.0704	14.1759	13.7689	13.909	13.5604	13.4177	13.0169	13.0901	13.3735	13.1998	0.000808132	FALSE	TRUE	FALSE	FALSE	FALSE	FALSE	FALSE	FALSE	FALSE	FALSE	FALSE	FALSE	FALSE
136663	M4344	Q13148	TARDBP	TARDBP TDP43	TAR DNA-binding protein 43	_MDETDApSSAVK_	MDET(0.003)DAS(0.498)S(0.498)AVK;MDET(0.004)DAS(0.498)S(0.498)AVK;MDET(0.001)DAS(0.499)S(0.499)AVK	617.238876;617.238876;617.238876	2;2;2	S91-p	S(0.498)	TRUE	FALSE	FALSE	FALSE	FALSE	KMDETDASSAVKVKR	0.0394386	0.736503	1.666	1	11	30109;30302;29859	FALSE	FALSE	13.3818	13.3685	12.5441	13.4053	13.2552	14.0856	14.0068	13.92	13.7146	13.9103	0.0015122	FALSE	TRUE	FALSE	FALSE	FALSE	FALSE	FALSE	FALSE	FALSE	FALSE	FALSE	FALSE	FALSE
213774	M4344	Q15814	TBCC	TBCC	Tubulin-specific chaperone C	_VDAAPGIPPAVESIQDpSPLPK_	VDAAPGIPPAVES(0.001)IQDS(0.999)PLPK;VDAAPGIPPAVES(0.323)IQDS(0.677)PLPK;VDAAPGIPPAVESIQDS(1)PLPK	727.699482;546.02643;727.699482	3;4;3	S168-p	S(0.999)	TRUE	TRUE	TRUE	FALSE	FALSE	AVESIQDSPLPKKAE	0.00216632	0.898122	1.864	1	2	48331;47881;47896	FALSE	FALSE	15.8008	15.8069	15.7375	15.4006	15.9773	16.6411	16.7117	16.5686	16.5007	16.7916	2.61e-05	FALSE	TRUE	FALSE	FALSE	FALSE	FALSE	FALSE	FALSE	FALSE	FALSE	FALSE	FALSE	FALSE
213777	M6620	Q15814	TBCC	TBCC	Tubulin-specific chaperone C	_VDAAPGIPPAVESIQDpSPLPK_	VDAAPGIPPAVESIQDS(1)PLPK;VDAAPGIPPAVES(0.38)IQDS(0.62)PLPK	727.699482;546.02643	3;4	S168-p	S(1)	TRUE	TRUE	TRUE	FALSE	FALSE	AVESIQDSPLPKKAE	0.010617	0.897231	1.862	1	1	38873;39036	FALSE	FALSE	17.0021	16.6507	16.6966	16.8367	16.6799	15.9021	15.328	16.1518	15.8387	16.1594	0.000236609	FALSE	TRUE	FALSE	FALSE	FALSE	FALSE	FALSE	FALSE	FALSE	FALSE	FALSE	FALSE	FALSE
213781	M6620	Q15814	TBCC	TBCC	Tubulin-specific chaperone C	_VDAAPGIPPAVESIQDpSPLPK_	VDAAPGIPPAVESIQDS(1)PLPK	727.699482;727.699482;727.699482	3;3;3	S168-p	S(1)	TRUE	TRUE	TRUE	FALSE	FALSE	AVESIQDSPLPKKAE	0.00785178	0.849757	1.802	1	2	39977;39935;40070	FALSE	FALSE	16.7214	16.2656	16.3816	16.5113	16.1782	15.5883	15.1832	15.772	15.615	15.6509	0.000147659	FALSE	TRUE	FALSE	FALSE	FALSE	FALSE	FALSE	FALSE	FALSE	FALSE	FALSE	FALSE	FALSE
130576	M4344	Q13428	TCOF1	TCOF1	Treacle protein	_LSGDQPAARpTPR_	LSGDQPAART(1)PR	450.217152;450.217152;450.217152	3;3;3	T1358-p	T(1)	TRUE	TRUE	TRUE	FALSE	FALSE	GDQPAARTPRSKKKK	0.00204603	1.67672	3.197	1	19	11513;11534;11678	FALSE	FALSE	14.6729	14.3087	14.5305	13.3514	14.625	16.162	15.9795	15.8437	15.7436	16.1432	2.41e-05	FALSE	TRUE	FALSE	FALSE	FALSE	FALSE	FALSE	FALSE	FALSE	FALSE	FALSE	FALSE	FALSE
130579	M6620	Q13428	TCOF1	TCOF1	Treacle protein	_LSGDQPAARpTPR_	LSGDQPAART(1)PR	450.217152;450.217152;450.217152	3;3;3	T1358-p	T(1)	TRUE	TRUE	TRUE	FALSE	FALSE	GDQPAARTPRSKKKK	0.0431828	0.584861	1.5	1	19	13112;13432;12998	FALSE	FALSE	16.9138	16.8557	16.8328	16.9938	16.456	16.1895	16.4046	16.3637	16.2496	15.9203	0.00187415	FALSE	TRUE	FALSE	FALSE	FALSE	FALSE	FALSE	FALSE	FALSE	FALSE	FALSE	FALSE	FALSE
216734	M4344	Q13428	TCOF1	TCOF1	Treacle protein	_VGDVpTPQVK_	VGDVT(1)PQVK	341.502119;341.502119	3;3	T249-p	T(1)	TRUE	TRUE	TRUE	FALSE	FALSE	PGKVGDVTPQVKGGA	0.0439716	1.37148	2.587	1	1	32334;31669	FALSE	FALSE	14.5146	14.6661	14.3539	12.8953	14.8465	15.9273	15.3024	15.6453	15.3526	15.9062	0.00176334	FALSE	TRUE	FALSE	FALSE	FALSE	FALSE	FALSE	FALSE	FALSE	FALSE	FALSE	FALSE	FALSE
216738	M4344	Q13428	TCOF1	TCOF1	Treacle protein	_VGDVpTPQVK_	VGDVT(1)PQVK	341.502119;341.502119;511.74954;511.74954;341.502119	3;3;2;2;3	T249-p	T(1)	TRUE	TRUE	TRUE	FALSE	FALSE	PGKVGDVTPQVKGGA	0.0196164	1.64157	3.12	1	2	30372;30206;30205;29956;29957	FALSE	FALSE	14.5175	14.2524	14.5144	12.6099	14.5004	15.8829	15.4724	15.9631	15.5985	15.6856	0.000544933	FALSE	TRUE	FALSE	FALSE	FALSE	FALSE	FALSE	FALSE	FALSE	FALSE	FALSE	FALSE	FALSE
216743	M6620	Q13428	TCOF1	TCOF1	Treacle protein	_VGDVpTPQVK_	VGDVT(1)PQVK	341.502119;511.74954;341.502119;511.74954;341.502119;511.74954	3;2;3;2;3;2	T249-p	T(1)	TRUE	TRUE	TRUE	FALSE	FALSE	PGKVGDVTPQVKGGA	0.00167455	1.41927	2.675	1	1	26314;26322;26589;26611;26626;26638	FALSE	FALSE	17.4858	17.0224	16.9503	17.3645	16.8637	15.8221	15.1173	15.8366	15.9945	15.8197	1.17e-05	FALSE	TRUE	FALSE	FALSE	FALSE	FALSE	FALSE	FALSE	FALSE	FALSE	FALSE	FALSE	FALSE
31609	M4344	Q9H330	TMEM245	TMEM245 C9orf5	Transmembrane protein 245	_AVGPSGGGGEpTPR_	AVGPS(0.001)GGGGET(0.999)PR;AVGPSGGGGET(1)PR	611.266617;611.266617;611.266617	2;2;2	T36-p	T(0.999)	TRUE	TRUE	TRUE	FALSE	FALSE	PSGGGGETPRTAALA	0.000642753	1.26414	2.402	1	12	13653;13350;13225	FALSE	FALSE	13.3362	13.5472	13.5572	13.6008	12.9052	14.8734	14.6354	14.6258	14.6842	14.4484	5.44e-06	FALSE	TRUE	FALSE	FALSE	FALSE	FALSE	FALSE	FALSE	FALSE	FALSE	FALSE	FALSE	FALSE
31612	M4344	Q9H330	TMEM245	TMEM245 C9orf5	Transmembrane protein 245	_AVGPSGGGGEpTPR_	AVGPSGGGGET(1)PR	611.266617;611.266617;611.266617	2;2;2	T36-p	T(1)	TRUE	TRUE	TRUE	FALSE	FALSE	PSGGGGETPRTAALA	0.0224286	0.906254	1.874	1	13	11675;11698;11601	FALSE	FALSE	15.11	14.7198	15.025	14.0913	15.1111	15.8243	15.6098	15.6916	15.6847	15.7781	0.000650685	FALSE	TRUE	FALSE	FALSE	FALSE	FALSE	FALSE	FALSE	FALSE	FALSE	FALSE	FALSE	FALSE
31616	M6620	Q9H330	TMEM245	TMEM245 C9orf5	Transmembrane protein 245	_AVGPSGGGGEpTPR_	AVGPSGGGGET(1)PR	611.266617;611.266617;407.846837;611.266617	2;2;3;2	T36-p	T(1)	TRUE	TRUE	TRUE	FALSE	FALSE	PSGGGGETPRTAALA	0.0038518	1.238	2.359	1	12	13349;13501;13503;13645	FALSE	FALSE	16.9384	17.2446	17.0049	16.7334	16.3218	15.5166	16.0907	15.4989	15.3456	15.6013	4.82e-05	FALSE	TRUE	FALSE	FALSE	FALSE	FALSE	FALSE	FALSE	FALSE	FALSE	FALSE	FALSE	FALSE
10856	M4344	O60784	TOM1	TOM1	Target of Myb protein 1	_AGLQSLEApSGR_	AGLQSLEAS(1)GR	584.771535;584.771535	2;2	S359-p	S(1)	TRUE	TRUE	TRUE	FALSE	FALSE	GLQSLEASGRLEDEF	0.0255364	0.855527	1.809	1	20	25154;25079	FALSE	FALSE	15.3531	15.391	15.7657	14.8867	15.904	16.2249	16.3496	16.4341	16.1128	16.4567	0.000790727	FALSE	TRUE	FALSE	FALSE	FALSE	FALSE	FALSE	FALSE	FALSE	FALSE	FALSE	FALSE	FALSE
10862	M6620	O60784	TOM1	TOM1	Target of Myb protein 1	_AGLQSLEApSGR_	AGLQSLEAS(1)GR	584.771535;584.771535;584.771535	2;2;2	S359-p	S(1)	TRUE	TRUE	TRUE	FALSE	FALSE	GLQSLEASGRLEDEF	0.000374957	1.62663	3.088	1	19	28168;28323;28014	FALSE	FALSE	17.5492	17.812	17.5368	17.3348	17.1751	15.8076	16.335	15.7434	15.5719	15.8168	9.66e-07	FALSE	TRUE	FALSE	FALSE	FALSE	FALSE	FALSE	FALSE	FALSE	FALSE	FALSE	FALSE	FALSE
34366	M4344	Q92547	TOPBP1	TOPBP1 KIAA0259	DNA topoisomerase 2-binding protein 1	_DALAALEpTPGRPSQQK_	DALAALET(1)PGRPSQQK;DALAALET(0.997)PGRPS(0.003)QQK;DALAALET(0.998)PGRPS(0.002)QQK	587.955886;441.218733;587.955886;441.218733	3;4;3;4	T848-p	T(1)	TRUE	TRUE	TRUE	FALSE	FALSE	DALAALETPGRPSQQ	0.00216533	1.46404	2.759	1	4	27723;27757;27776;27927	TRUE	TRUE	13.2621	13.0349	13.0803	12.1865	13.2317	14.7212	14.5235	14.2322	14.1741	14.4647	2.6e-05	FALSE	TRUE	FALSE	FALSE	FALSE	TRUE	FALSE	FALSE	FALSE	FALSE	FALSE	FALSE	FALSE
34375	M6620	Q92547	TOPBP1	TOPBP1 KIAA0259	DNA topoisomerase 2-binding protein 1	_DALAALEpTPGRPSQQK_	DALAALET(1)PGRPSQQK	441.218733;587.955886;441.218733;587.955886;587.955886	4;3;4;3;3	T848-p	T(1)	TRUE	TRUE	TRUE	FALSE	FALSE	DALAALETPGRPSQQ	0.00238689	1.42872	2.692	1	3	28365;28391;28337;28376;28510	TRUE	TRUE	15.9142	15.6283	15.2802	15.941	15.4077	14.6095	13.855	13.9333	14.6358	13.9942	2.24e-05	FALSE	TRUE	FALSE	FALSE	FALSE	TRUE	FALSE	FALSE	FALSE	FALSE	FALSE	FALSE	FALSE
25784	M4344	Q12888	TP53BP1	TP53BP1	TP53-binding protein 1	_ASM(ox)GVLpSGK_	ASMGVLS(1)GK	473.209193;473.209193	2;2	S1665-p	S(1)	TRUE	TRUE	TRUE	FALSE	FALSE	RASMGVLSGKRKLIT	0.00207648	0.986532	1.981	1	6	23129;23116	TRUE	FALSE	14.1228	13.9826	13.7694	13.6227	13.7621	15.1155	14.7568	14.6508	14.6851	14.9841	2.45e-05	FALSE	TRUE	FALSE	FALSE	FALSE	FALSE	FALSE	FALSE	FALSE	FALSE	FALSE	FALSE	FALSE
25789	M4344	Q12888	TP53BP1	TP53BP1	TP53-binding protein 1	_ASMGVLpSGK_	ASMGVLS(1)GK	465.211736;465.211736	2;2	S1665-p	S(1)	TRUE	TRUE	TRUE	FALSE	FALSE	RASMGVLSGKRKLIT	0.0113499	0.79017	1.729	1	12	41555;41509	TRUE	FALSE	15.2511	14.824	15.1374	14.656	15.0661	16.0296	15.7258	15.5546	15.68	15.8955	0.000247831	FALSE	TRUE	FALSE	FALSE	FALSE	FALSE	FALSE	FALSE	FALSE	FALSE	FALSE	FALSE	FALSE
25791	M6620	Q12888	TP53BP1	TP53BP1	TP53-binding protein 1	_ASMGVLpSGK_	ASMGVLS(1)GK	465.211736;465.211736;465.211736	2;2;2	S1665-p	S(1)	TRUE	TRUE	TRUE	FALSE	FALSE	RASMGVLSGKRKLIT	0.000480987	1.24114	2.364	1	12	33591;33753;33854	TRUE	FALSE	17.1397	17.0855	17.2019	17.2796	16.895	15.9113	15.5155	15.9911	16.0378	15.9403	1.6e-06	FALSE	TRUE	FALSE	FALSE	FALSE	FALSE	FALSE	FALSE	FALSE	FALSE	FALSE	FALSE	FALSE
105747	M4344	Q12888	TP53BP1	TP53BP1	TP53-binding protein 1	_KGVSQTGpTPVCEEDGDAGLGIR_	KGVS(0.024)QT(0.13)GT(0.845)PVCEEDGDAGLGIR;KGVS(0.005)QT(0.063)GT(0.932)PVCEEDGDAGLGIR	776.017545;776.017545	3;3	T1372-p	T(0.845)	TRUE	TRUE	FALSE	FALSE	FALSE	KGVSQTGTPVCEEDG	0.000661692	1.24379	2.368	1	4	26585;26845	TRUE	FALSE	13.0239	12.2846	12.9031	12.6482	12.7263	13.9859	13.8941	14.184	13.772	13.9691	5.64e-06	FALSE	TRUE	FALSE	FALSE	FALSE	FALSE	FALSE	FALSE	FALSE	FALSE	FALSE	FALSE	FALSE
105752	M6620	Q12888	TP53BP1	TP53BP1	TP53-binding protein 1	_KGVSQTGpTPVCEEDGDAGLGIR_	KGVSQT(0.005)GT(0.995)PVCEEDGDAGLGIR;KGVSQT(0.001)GT(0.999)PVCEEDGDAGLGIR;KGVS(0.002)QT(0.044)GT(0.953)PVCEEDGDAGLGIR	776.017545;776.017545;776.017545	3;3;3	T1372-p	T(0.995)	TRUE	TRUE	TRUE	FALSE	FALSE	KGVSQTGTPVCEEDG	0.00319719	1.00918	2.013	1	3	27203;27187;27308	TRUE	FALSE	15.2227	15.1885	14.9872	15.282	14.7487	14.0394	13.7968	14.0745	14.4306	14.0418	3.54e-05	FALSE	TRUE	FALSE	FALSE	FALSE	FALSE	FALSE	FALSE	FALSE	FALSE	FALSE	FALSE	FALSE
106547	M4344	P55327	TPD52	TPD52	Tumor protein D52	_KLEDVKNpSPTFK_	KLEDVKNS(0.897)PT(0.103)FK;KLEDVKNS(0.996)PT(0.004)FK;KLEDVKNS(0.978)PT(0.022)FK;KLEDVKNS(0.971)PT(0.029)FK	372.189179;372.189179;372.189179;495.91648	4;4;4;3	S171-p	S(0.897)	TRUE	TRUE	FALSE	FALSE	FALSE	KLEDVKNSPTFKSFE	0.0175604	0.767825	1.703	1	15	29899;29586;29678;29705	FALSE	FALSE	16.3109	16.6969	16.74	16.4256	16.6903	16.9534	17.4776	17.1698	17.5046	17.5975	0.000463696	FALSE	TRUE	FALSE	FALSE	FALSE	FALSE	FALSE	FALSE	FALSE	FALSE	FALSE	FALSE	FALSE
116341	M4344	P55327	TPD52	TPD52	Tumor protein D52	_LEDVKNpSPTFK_	LEDVKNS(0.87)PT(0.13)FK;LEDVKNS(0.798)PT(0.202)FK;LEDVKNS(0.993)PT(0.007)FK	453.218159;453.218159;453.218159	3;3;3	S171-p	S(0.87)	TRUE	TRUE	FALSE	FALSE	FALSE	KLEDVKNSPTFKSFE	0.0374634	0.671775	1.593	1	12	41815;41594;42107	FALSE	FALSE	16.7861	17.0236	17.0626	16.524	16.989	17.1608	17.684	17.4437	17.6551	17.8005	0.00138822	FALSE	TRUE	FALSE	FALSE	FALSE	FALSE	FALSE	FALSE	FALSE	FALSE	FALSE	FALSE	FALSE
116345	M6620	P55327	TPD52	TPD52	Tumor protein D52	_LEDVKNpSPTFK_	LEDVKNS(1)PTFK;LEDVKNS(0.997)PT(0.003)FK;LEDVKNS(0.998)PT(0.002)FK;LEDVKNS(0.738)PT(0.262)FK	453.218159;453.218159;340.165438;453.218159;340.165438	3;3;4;3;4	S171-p	S(1)	TRUE	TRUE	TRUE	FALSE	FALSE	KLEDVKNSPTFKSFE	0.0186815	0.981547	1.975	1	11	33884;33923;33933;33891;33924	FALSE	FALSE	16.2348	15.904	15.9269	16.1595	15.9948	15.0229	14.3923	15.6824	15.1027	15.1121	0.000539713	FALSE	TRUE	FALSE	FALSE	FALSE	FALSE	FALSE	FALSE	FALSE	FALSE	FALSE	FALSE	FALSE
41259	M4344	Q9ULW0	TPX2	TPX2 C20orf1 C20orf2 DIL2 HCA519	Targeting protein for Xklp2	_DPQpTPVLQTK_	DPQT(1)PVLQTK;DPQT(0.999)PVLQT(0.001)K	402.863716;603.791936;402.863716	3;2;3	T369-p	T(1)	TRUE	TRUE	TRUE	FALSE	FALSE	KICRDPQTPVLQTKH	0.0364634	0.623307	1.54	1	19	26262;26257;26409	FALSE	FALSE	14.4646	14.1891	14.4089	13.8654	14.4454	15.1142	14.8349	14.787	14.7563	14.9974	0.00131912	FALSE	TRUE	FALSE	FALSE	FALSE	FALSE	FALSE	FALSE	FALSE	FALSE	FALSE	FALSE	FALSE
41264	M6620	Q9ULW0	TPX2	TPX2 C20orf1 C20orf2 DIL2 HCA519	Targeting protein for Xklp2	_DPQpTPVLQTK_	DPQT(1)PVLQTK	402.863716;402.863716;402.863716	3;3;3	T369-p	T(1)	TRUE	TRUE	TRUE	FALSE	FALSE	KICRDPQTPVLQTKH	0.00531546	0.883722	1.845	1	19	29128;29286;28973	FALSE	FALSE	17.3161	17.118	17.2194	17.1903	16.607	16.3188	16.0958	16.1684	16.2849	16.1642	8.28e-05	FALSE	TRUE	FALSE	FALSE	FALSE	FALSE	FALSE	FALSE	FALSE	FALSE	FALSE	FALSE	FALSE
92154	M4344	Q9ULW0	TPX2	TPX2 C20orf1 C20orf2 DIL2 HCA519	Targeting protein for Xklp2	_ICRDPQpTPVLQTK_	ICRDPQT(1)PVLQTK;ICRDPQT(0.999)PVLQT(0.001)K	545.935657;409.703562;545.935657;545.935657	3;4;3;3	T369-p	T(1)	TRUE	TRUE	TRUE	FALSE	FALSE	KICRDPQTPVLQTKH	0.0477228	0.774629	1.711	1	8	27869;28049;27490;28000	FALSE	FALSE	17.8829	17.7044	17.4876	16.8293	17.4428	18.4283	18.065	18.1803	18.0886	18.4579	0.00199739	FALSE	TRUE	FALSE	FALSE	FALSE	FALSE	FALSE	FALSE	FALSE	FALSE	FALSE	FALSE	FALSE
92158	M6620	Q9ULW0	TPX2	TPX2 C20orf1 C20orf2 DIL2 HCA519	Targeting protein for Xklp2	_ICRDPQpTPVLQTK_	ICRDPQT(1)PVLQTK	545.935657;545.935657;545.935657	3;3;3	T369-p	T(1)	TRUE	TRUE	TRUE	FALSE	FALSE	KICRDPQTPVLQTKH	0.0264895	0.759777	1.693	1	7	25229;25159;25373	FALSE	FALSE	17.5351	17.372	17.2664	17.7135	17.1033	16.7995	16.1303	16.7468	16.7795	16.7354	0.000901134	FALSE	TRUE	FALSE	FALSE	FALSE	FALSE	FALSE	FALSE	FALSE	FALSE	FALSE	FALSE	FALSE
92161	M6620	Q9ULW0	TPX2	TPX2 C20orf1 C20orf2 DIL2 HCA519	Targeting protein for Xklp2	_ICRDPQpTPVLQTK_	ICRDPQT(0.999)PVLQT(0.001)K;ICRDPQT(1)PVLQTK	545.935657;545.935657;545.935657	3;3;3	T369-p	T(0.999)	TRUE	TRUE	TRUE	FALSE	FALSE	KICRDPQTPVLQTKH	0.0316508	0.673905	1.595	1	8	25721;25900;25624	FALSE	FALSE	18.0561	17.6073	17.6714	17.9194	17.6301	17.2088	16.7142	17.1015	17.4178	17.0725	0.00118897	FALSE	TRUE	FALSE	FALSE	FALSE	FALSE	FALSE	FALSE	FALSE	FALSE	FALSE	FALSE	FALSE
56861	M6620	Q9BRZ2	TRIM56	TRIM56 RNF109	E3 ubiquitin-protein ligase TRIM56	_EPpSPALGPNLDGSGLLPR_	EPS(1)PALGPNLDGSGLLPR	623.975057;623.975057;935.458948;623.975057;935.458948	3;3;2;3;2	S475-p	S(1)	TRUE	TRUE	TRUE	FALSE	FALSE	KSISREPSPALGPNL	0.0235434	0.64331	1.562	1	18	41575;41855;41858;41847;41848	FALSE	FALSE	17.1428	17.4774	17.3093	17.2414	17.0244	16.4599	16.9578	16.5197	16.4934	16.5479	0.000756006	FALSE	TRUE	FALSE	TRUE	FALSE	FALSE	FALSE	FALSE	FALSE	FALSE	FALSE	FALSE	FALSE
122436	M4344	Q9BRZ2	TRIM56	TRIM56 RNF109	E3 ubiquitin-protein ligase TRIM56	_LKSIpSREPpSPALGPNLDGSGLLPR_	LKS(0.265)IS(0.735)REPS(1)PALGPNLDGSGLLPR	659.332	4	S475-p	S(1)	TRUE	TRUE	TRUE	FALSE	FALSE	KSISREPSPALGPNL	0.0158836	0.748404	1.68	2	12	51395	FALSE	FALSE	15.706	15.4643	15.3715	15.5284	15.4819	16.6251	16.3245	15.8353	16.2498	16.2594	0.000394766	FALSE	TRUE	FALSE	TRUE	FALSE	FALSE	FALSE	FALSE	FALSE	FALSE	FALSE	FALSE	FALSE
20493	M4344	Q15642	TRIP10	TRIP10 CIP4 STOT STP	Cdc42-interacting protein 4	_APSDSSLGpTPSDGRPELR_	APSDS(0.014)S(0.014)LGT(0.954)PS(0.018)DGRPELR;APSDSSLGT(0.997)PS(0.003)DGRPELR;APS(0.008)DS(0.313)S(0.313)LGT(0.356)PS(0.009)DGRPELR	641.293226;641.293226;641.293226	3;3;3	T302-p	T(0.954)	TRUE	TRUE	FALSE	FALSE	FALSE	PSDSSLGTPSDGRPE	0.00168707	1.03649	2.051	1	10	22871;22465;22606	FALSE	FALSE	13.6102	13.0161	13.2403	13.5035	13.1988	14.5617	14.1948	14.3846	14.1682	14.442	1.85e-05	FALSE	TRUE	FALSE	FALSE	FALSE	FALSE	FALSE	FALSE	FALSE	FALSE	FALSE	FALSE	FALSE
20507	M6620	Q15642	TRIP10	TRIP10 CIP4 STOT STP	Cdc42-interacting protein 4	_APSDSSLGpTPSDGRPELR_	APSDSSLGT(0.999)PS(0.001)DGRPELR;APSDSS(0.003)LGT(0.995)PS(0.002)DGRPELR;APSDSSLGT(0.999)PSDGRPELR	641.293226;641.293226;641.293226	3;3;3	T302-p	T(0.999)	TRUE	TRUE	TRUE	FALSE	FALSE	PSDSSLGTPSDGRPE	0.0368407	1.11525	2.166	1	9	22924;23120;22838	FALSE	FALSE	15.2206	15.6331	15.3313	15.1264	14.2932	14.2295	14.5877	13.8805	13.9153	13.4153	0.00150302	FALSE	TRUE	FALSE	FALSE	FALSE	FALSE	FALSE	FALSE	FALSE	FALSE	FALSE	FALSE	FALSE
49085	M6620	Q9H6E5	TUT1	TUT1 RBM21	Speckle targeted PIP5K1A-regulated poly(A) polymerase	_EFQpSPASK_	EFQS(0.997)PAS(0.003)K;EFQS(0.987)PAS(0.013)K;EFQS(0.996)PAS(0.004)K	487.204965;487.204965;487.204965	2;2;2	S133-p	S(0.997)	TRUE	TRUE	TRUE	FALSE	FALSE	REQKEFQSPASKSPK	0.0492782	0.58351	1.498	1	20	21234;21226;20999	FALSE	FALSE	16.7926	16.7369	16.5373	16.9386	16.5943	16.4043	15.7771	16.0224	16.3165	16.1619	0.00226085	FALSE	TRUE	FALSE	FALSE	FALSE	FALSE	FALSE	FALSE	FALSE	FALSE	FALSE	FALSE	FALSE
57218	M4344	Q9H6E5	TUT1	TUT1 RBM21	Speckle targeted PIP5K1A-regulated poly(A) polymerase	_EQKEFQpSPASK_	EQKEFQS(0.972)PAS(0.028)K;EQKEFQS(0.98)PAS(0.02)K;EQKEFQS(0.989)PAS(0.011)K	453.53778;453.53778;453.53778	3;3;3	S133-p	S(0.972)	TRUE	TRUE	FALSE	FALSE	FALSE	REQKEFQSPASKSPK	0.0191197	0.951632	1.934	1	4	18176;18258;18463	FALSE	FALSE	15.3706	15.3503	15.2576	16.204	15.0734	16.5338	16.492	16.2374	16.3352	16.4156	0.00052407	FALSE	TRUE	FALSE	FALSE	FALSE	FALSE	FALSE	FALSE	FALSE	FALSE	FALSE	FALSE	FALSE
60328	M6620	Q5T6F2	UBAP2	UBAP2 KIAA1491	Ubiquitin-associated protein 2	_ESTPGDpSPSTVNK_	ESTPGDS(0.985)PS(0.014)T(0.001)VNK;ESTPGDS(0.987)PS(0.011)T(0.002)VNK;EST(0.001)PGDS(0.999)PS(0.001)TVNK;ES(0.006)T(0.106)PGDS(0.709)PS(0.148)T(0.031)VNK;ESTPGDS(0.997)PS(0.003)TVNK	699.792861;699.792861;466.864333;699.792861;466.864333	2;2;3;2;3	S473-p	S(0.985)	TRUE	TRUE	FALSE	FALSE	FALSE	RESTPGDSPSTVNKL	0.0165611	0.803262	1.745	1	10	20595;20523;20534;20242;20261	FALSE	FALSE	15.577	15.3639	14.9355	15.3015	15.0768	14.7905	14.1853	14.2736	14.6036	14.3854	0.000454748	FALSE	TRUE	FALSE	FALSE	FALSE	FALSE	FALSE	FALSE	FALSE	FALSE	FALSE	FALSE	FALSE
129129	M4344	Q5T6F2	UBAP2	UBAP2 KIAA1491	Ubiquitin-associated protein 2	_LRESTPGDpSPSTVNK_	LRESTPGDS(0.985)PS(0.015)TVNK	556.593	3	S473-p	S(0.985)	TRUE	TRUE	FALSE	FALSE	FALSE	RESTPGDSPSTVNKL	0.00358615	0.925553	1.899	1	2	20625	FALSE	FALSE	16.0785	15.8474	15.7159	16.0114	16.2892	17.0247	16.7581	16.8372	16.7555	17.1945	5.03e-05	FALSE	TRUE	FALSE	FALSE	FALSE	FALSE	FALSE	FALSE	FALSE	FALSE	FALSE	FALSE	FALSE
129130	M6620	Q5T6F2	UBAP2	UBAP2 KIAA1491	Ubiquitin-associated protein 2	_LRESTPGDpSPSTVNK_	LREST(0.001)PGDS(0.967)PS(0.032)TVNK;LRESTPGDS(0.991)PS(0.008)TVNK;LRESTPGDS(0.999)PS(0.001)TVNK	556.592725;556.592725;556.592725	3;3;3	S473-p	S(0.967)	TRUE	TRUE	FALSE	FALSE	FALSE	RESTPGDSPSTVNKL	0.00944829	0.988823	1.985	1	2	19196;19063;19205	FALSE	FALSE	17.7629	17.5555	17.4196	17.6317	17.1144	16.8796	15.9866	16.5543	16.642	16.4775	0.00019673	FALSE	TRUE	FALSE	FALSE	FALSE	FALSE	FALSE	FALSE	FALSE	FALSE	FALSE	FALSE	FALSE
129133	M6620	Q5T6F2	UBAP2	UBAP2 KIAA1491	Ubiquitin-associated protein 2	_LRESTPGDpSPSTVN(de)K_	LRES(0.185)T(0.185)PGDS(0.631)PSTVNK;LRES(0.001)T(0.001)PGDS(0.996)PS(0.001)T(0.002)VNK;LRES(0.001)T(0.001)PGDS(0.997)PSTVNK	556.92073;556.92073;556.92073	3;3;3	S473-p	S(0.631)	TRUE	FALSE	FALSE	FALSE	FALSE	RESTPGDSPSTVNKL	0.0330509	0.585941	1.501	1	19	22966;23202;22857	FALSE	FALSE	15.518	15.5179	15.31	15.3533	15.1049	14.8138	15.0857	14.6224	14.7058	14.6466	0.00128711	FALSE	TRUE	FALSE	FALSE	FALSE	FALSE	FALSE	FALSE	FALSE	FALSE	FALSE	FALSE	FALSE
153525	M4344	Q14157	UBAP2L	UBAP2L KIAA0144 NICE4	Ubiquitin-associated protein 2-like	_NPSDSAVHpSPFTK_	NPS(0.001)DS(0.006)AVHS(0.99)PFT(0.003)K;NPSDS(0.002)AVHS(0.995)PFT(0.003)K;NPSDSAVHS(0.998)PFT(0.002)K	489.548568;489.548568;489.548568	3;3;3	S416-p	S(0.99)	TRUE	TRUE	FALSE	FALSE	FALSE	PSDSAVHSPFTKRQA	0.00658013	0.871793	1.83	1	2	23906;23946;24096	FALSE	FALSE	13.3674	13.4582	13.5304	13.8886	13.6236	14.7921	14.2557	14.5594	14.2187	14.4013	0.000115107	FALSE	TRUE	FALSE	FALSE	FALSE	FALSE	FALSE	FALSE	FALSE	FALSE	FALSE	FALSE	FALSE
153528	M4344	Q14157	UBAP2L	UBAP2L KIAA0144 NICE4	Ubiquitin-associated protein 2-like	_NPSDSAVHpSPFTK_	NPSDSAVHS(0.999)PFTK;NPSDS(0.001)AVHS(0.998)PFT(0.001)K;NPSDSAVHS(1)PFTK	489.548568;489.548568;489.548568	3;3;3	S416-p	S(0.999)	TRUE	TRUE	TRUE	FALSE	FALSE	PSDSAVHSPFTKRQA	0.0162488	0.667914	1.589	1	3	21464;21261;21520	FALSE	FALSE	15.3059	15.1884	15.2319	15.0026	15.5327	15.9576	16.0571	15.7078	16.0859	15.7927	0.000407262	FALSE	TRUE	FALSE	FALSE	FALSE	FALSE	FALSE	FALSE	FALSE	FALSE	FALSE	FALSE	FALSE
153542	M6620	Q14157	UBAP2L	UBAP2L KIAA0144 NICE4	Ubiquitin-associated protein 2-like	_NPSDSAVHpSPFTKR_	NPSDS(0.004)AVHS(0.95)PFT(0.046)KR;NPSDSAVHS(0.867)PFT(0.133)KR;NPSDS(0.001)AVHS(0.987)PFT(0.013)KR	541.582271;541.582271;541.582271	3;3;3	S416-p	S(0.95)	TRUE	TRUE	FALSE	FALSE	FALSE	PSDSAVHSPFTKRQA	0.0337334	0.668413	1.589	1	6	17574;17755;17641	FALSE	FALSE	15.6131	15.8829	15.6653	15.8952	15.219	15.2592	14.9095	15.0673	14.8981	14.7992	0.00132357	FALSE	TRUE	FALSE	FALSE	FALSE	FALSE	FALSE	FALSE	FALSE	FALSE	FALSE	FALSE	FALSE
63188	M4344	Q96RL1	UIMC1	UIMC1 RAP80 RXRIP110	BRCA1-A complex subunit RAP80	_EVSPGpSRDILDGVR_	EVS(0.002)PGS(0.998)RDILDGVR	527.254043;527.254043;527.254043	3;3;3	S466-p	S(0.998)	TRUE	TRUE	TRUE	FALSE	FALSE	EREVSPGSRDILDGV	0.00075858	1.70124	3.252	1	14	27858;27658;27970	TRUE	FALSE	14.6757	14.5098	14.4771	13.6566	14.6129	16.0059	16.3424	15.7923	16.4101	15.8875	6.8e-06	FALSE	TRUE	FALSE	FALSE	FALSE	FALSE	FALSE	FALSE	FALSE	FALSE	FALSE	FALSE	FALSE
63197	M6620	Q96RL1	UIMC1	UIMC1 RAP80 RXRIP110	BRCA1-A complex subunit RAP80	_EVSPGpSRDILDGVR_	EVS(0.002)PGS(0.998)RDILDGVR;EVS(0.004)PGS(0.996)RDILDGVR;EVS(0.006)PGS(0.994)RDILDGVR	527.254043;527.254043;527.254043	3;3;3	S466-p	S(0.998)	TRUE	TRUE	TRUE	FALSE	FALSE	EREVSPGSRDILDGV	0.000999677	1.57159	2.972	1	13	29242;29334;29069	TRUE	FALSE	16.0282	16.7662	16.334	15.9532	16.8985	14.8003	15.012	14.7436	14.6817	14.8845	4.85e-06	FALSE	TRUE	FALSE	FALSE	FALSE	FALSE	FALSE	FALSE	FALSE	FALSE	FALSE	FALSE	FALSE
19566	M4344	P13051	UNG	UNG DGU UNG1 UNG15	Uracil-DNA glycosylase	_APAGQEEPGTPPSpSPLSAEQLDR_	APAGQEEPGT(0.005)PPS(0.172)S(0.814)PLS(0.009)AEQLDR	805.367	3	S64-p	S(0.814)	TRUE	TRUE	FALSE	FALSE	FALSE	EPGTPPSSPLSAEQL	0.00220045	1.21896	2.328	1	17	33740	TRUE	FALSE	11.8988	12.2084	12.07	12.6276	12.5567	13.6746	13.6022	13.3755	13.1208	13.6831	2.66e-05	FALSE	TRUE	FALSE	FALSE	FALSE	FALSE	FALSE	FALSE	FALSE	FALSE	FALSE	FALSE	FALSE
102377	M4344	P13051	UNG	UNG DGU UNG1 UNG15	Uracil-DNA glycosylase	_KAPAGQEEPGTPPSpSPLSAEQLDR_	KAPAGQEEPGTPPS(0.207)S(0.777)PLS(0.016)AEQLDR;KAPAGQEEPGT(0.009)PPS(0.204)S(0.732)PLS(0.055)AEQLDR	848.065552;636.300983	3;4	S64-p	S(0.777)	TRUE	TRUE	FALSE	FALSE	FALSE	EPGTPPSSPLSAEQL	1.08e-05	3.75009	13.455	1	3	27352;27356	TRUE	FALSE	10.6777	10.2858	10.9189	11.7221	10.2708	14.3688	14.658	14.4935	14.5821	14.5234	1.3e-08	FALSE	TRUE	FALSE	FALSE	FALSE	FALSE	FALSE	FALSE	FALSE	FALSE	FALSE	FALSE	FALSE
102383	M4344	P13051	UNG	UNG DGU UNG1 UNG15	Uracil-DNA glycosylase	_KAPAGQEEPGTPPpSSPLSAEQLDR_	KAPAGQEEPGT(0.027)PPS(0.484)S(0.484)PLS(0.005)AEQLDR	636.301	4	S63-p	S(0.484)	TRUE	FALSE	FALSE	FALSE	FALSE	EEPGTPPSSPLSAEQ	0.000427722	1.89748	3.726	1	3	27340	TRUE	FALSE	11.5597	12.4238	12.3144	12.1545	11.8508	13.335	14.3535	14.0755	13.9839	14.0426	3.17e-06	FALSE	TRUE	FALSE	FALSE	FALSE	FALSE	FALSE	FALSE	FALSE	FALSE	FALSE	FALSE	FALSE
102386	M6620	P13051	UNG	UNG DGU UNG1 UNG15	Uracil-DNA glycosylase	_KAPAGQEEPGTPPSpSPLSAEQLDR_	KAPAGQEEPGTPPS(0.17)S(0.802)PLS(0.028)AEQLDR;KAPAGQEEPGTPPS(0.17)S(0.793)PLS(0.037)AEQLDR	848.065552;848.065552	3;3	S64-p	S(0.802)	TRUE	TRUE	FALSE	FALSE	FALSE	EPGTPPSSPLSAEQL	0.00286184	1.01643	2.023	1	2	28245;28219	TRUE	FALSE	13.8671	13.6757	14.0467	14.1099	13.9298	13.2188	13.1435	12.6154	12.7788	12.7905	3e-05	FALSE	TRUE	FALSE	FALSE	FALSE	FALSE	FALSE	FALSE	FALSE	FALSE	FALSE	FALSE	FALSE
102387	M6620	P13051	UNG	UNG DGU UNG1 UNG15	Uracil-DNA glycosylase	_KAPAGQEEPGTPPpSSPLSAEQLDR_	KAPAGQEEPGT(0.001)PPS(0.557)S(0.433)PLS(0.009)AEQLDR	848.066	3	S63-p	S(0.557)	TRUE	FALSE	FALSE	FALSE	FALSE	EEPGTPPSSPLSAEQ	0.00391823	1.11447	2.165	1	2	28189	TRUE	FALSE	13.9834	14.178	14.2905	14.1776	14.0848	13.4921	12.7672	12.9097	13.3422	12.6308	4.96e-05	FALSE	TRUE	FALSE	FALSE	FALSE	FALSE	FALSE	FALSE	FALSE	FALSE	FALSE	FALSE	FALSE
213920	M4344	Q641Q2	WASHC2A	WASHC2A FAM21A FAM21B	WASH complex subunit 2A	_VDEEPTTLPpSGEAKPR_	VDEEPT(0.002)T(0.009)LPS(0.989)GEAKPR;VDEEPT(0.004)T(0.02)LPS(0.976)GEAKPR	602.615418;602.615418	3;3	S314-p	S(0.989)	TRUE	TRUE	FALSE	FALSE	FALSE	EEPTTLPSGEAKPRK	0.0183385	0.71556	1.642	1	12	31680;31146	FALSE	FALSE	14.5067	14.2181	14.1294	13.9271	14.406	14.9846	14.7048	14.8328	15.0331	15.2098	0.000493055	FALSE	TRUE	FALSE	FALSE	FALSE	FALSE	FALSE	FALSE	FALSE	FALSE	FALSE	FALSE	FALSE
213922	M6620	Q641Q2	WASHC2A	WASHC2A FAM21A FAM21B	WASH complex subunit 2A	_VDEEPTTLPpSGEAKPR_	VDEEPTTLPS(1)GEAKPR;VDEEPTT(0.004)LPS(0.996)GEAKPR;VDEEPT(0.041)T(0.035)LPS(0.924)GEAKPR;VDEEPT(0.002)T(0.013)LPS(0.985)GEAKPR;VDEEPT(0.052)T(0.046)LPS(0.902)GEAKPR	602.615418;602.615418;452.213382;602.615418;452.213382	3;3;4;3;4	S314-p	S(1)	TRUE	TRUE	TRUE	FALSE	FALSE	EEPTTLPSGEAKPRK	0.00260776	1.08402	2.12	1	11	27249;27326;27332;27305;27358	FALSE	FALSE	15.4125	14.6883	14.8478	14.91	14.7005	13.6774	13.8902	14.0704	13.7231	13.7779	2.55e-05	FALSE	TRUE	FALSE	FALSE	FALSE	FALSE	FALSE	FALSE	FALSE	FALSE	FALSE	FALSE	FALSE
191788	M4344	Q15061	WDR43	WDR43 KIAA0007 UTP5	WD repeat-containing protein 43	_pSGGNEVSIEER_	S(0.997)GGNEVS(0.003)IEER;S(1)GGNEVSIEER	628.761364;628.761364;628.761364	2;2;2	S431-p	S(0.997)	TRUE	TRUE	TRUE	FALSE	FALSE	QVESKRKSGGNEVSI	0.0245749	0.515187	1.429	1	16	20679;20740;20735	FALSE	FALSE	16.4566	16.1939	16.3173	16.1278	16.2769	16.9408	16.8487	16.7644	16.677	16.7176	0.000751553	FALSE	TRUE	FALSE	FALSE	FALSE	FALSE	FALSE	FALSE	FALSE	FALSE	FALSE	FALSE	FALSE
191791	M6620	Q15061	WDR43	WDR43 KIAA0007 UTP5	WD repeat-containing protein 43	_pSGGNEVSIEER_	S(0.999)GGNEVS(0.001)IEER;S(1)GGNEVSIEER	628.761364;628.761364;628.761364	2;2;2	S431-p	S(0.999)	TRUE	TRUE	TRUE	FALSE	FALSE	QVESKRKSGGNEVSI	0.0180887	0.752675	1.685	1	18	19302;19761;19656	FALSE	FALSE	15.8109	15.708	15.4181	15.654	15.2025	15.1665	14.6693	14.7007	14.8328	14.6607	0.000514438	FALSE	TRUE	FALSE	FALSE	FALSE	FALSE	FALSE	FALSE	FALSE	FALSE	FALSE	FALSE	FALSE
191794	M6620	Q15061	WDR43	WDR43 KIAA0007 UTP5	WD repeat-containing protein 43	_pSGGNEVSIEER_	S(1)GGNEVSIEER	628.761364;628.761364;628.761364	2;2;2	S431-p	S(1)	TRUE	TRUE	TRUE	FALSE	FALSE	QVESKRKSGGNEVSI	0.0085186	0.82618	1.773	1	19	20168;20382;20073	FALSE	FALSE	17.7733	17.4866	17.3344	17.5862	17.118	16.8344	16.5347	16.4577	16.8018	16.539	0.000169613	FALSE	TRUE	FALSE	FALSE	FALSE	FALSE	FALSE	FALSE	FALSE	FALSE	FALSE	FALSE	FALSE
9450	M4344	Q9UPT8	ZC3H4	ZC3H4 C19orf7 KIAA1064	Zinc finger CCCH domain-containing protein 4	_AGADGGpTPTDR_	AGADGGT(0.998)PT(0.002)DR	549.217	2	T1210-p	T(0.998)	TRUE	TRUE	TRUE	FALSE	FALSE	KAGADGGTPTDRYNS	0.0131287	0.762373	1.696	1	16	8261	FALSE	FALSE	15.3811	14.7908	14.9914	14.7553	14.8872	15.841	15.7046	15.7171	15.4674	15.8875	0.000302846	FALSE	TRUE	FALSE	FALSE	FALSE	FALSE	FALSE	FALSE	FALSE	FALSE	FALSE	FALSE	FALSE
9452	M6620	Q9UPT8	ZC3H4	ZC3H4 C19orf7 KIAA1064	Zinc finger CCCH domain-containing protein 4	_AGADGGpTPTDR_	AGADGGT(0.997)PT(0.003)DR;AGADGGT(0.998)PT(0.002)DR	549.216592;549.216592	2;2	T1210-p	T(0.997)	TRUE	TRUE	TRUE	FALSE	FALSE	KAGADGGTPTDRYNS	0.00203292	1.06257	2.089	1	19	7933;7421	FALSE	FALSE	17.5612	17.716	17.5182	17.4677	17.2047	16.2991	16.8397	16.3021	16.2968	16.4173	1.66e-05	FALSE	TRUE	FALSE	FALSE	FALSE	FALSE	FALSE	FALSE	FALSE	FALSE	FALSE	FALSE	FALSE
54109	M4344	Q9ULU4	ZMYND8	ZMYND8 KIAA1125 PRKCBP1 RACK7	Protein kinase C-binding protein 1	_ELSESVQQQSpTPVPLISPK_	ELSESVQQQS(0.027)T(0.973)PVPLISPK	716.359	3	T541-p	T(0.973)	TRUE	TRUE	FALSE	FALSE	FALSE	ESVQQQSTPVPLISP	0.0252789	0.595425	1.511	1	4	37603	FALSE	FALSE	15.9324	15.7198	16.0603	16.0816	16.0684	16.8335	16.6685	16.398	16.4188	16.5208	0.000780867	FALSE	TRUE	FALSE	FALSE	FALSE	FALSE	FALSE	FALSE	FALSE	FALSE	FALSE	FALSE	FALSE
54113	M6620	Q9ULU4	ZMYND8	ZMYND8 KIAA1125 PRKCBP1 RACK7	Protein kinase C-binding protein 1	_ELSESVQQQSpTPVPLISPK_	ELSESVQQQS(0.043)T(0.957)PVPLISPK	716.359	3	T541-p	T(0.957)	TRUE	TRUE	FALSE	FALSE	FALSE	ESVQQQSTPVPLISP	0.0176992	0.619057	1.536	1	4	39098	FALSE	FALSE	15.5203	15.7293	15.8652	15.8908	15.835	15.0968	15.3736	15.1898	15.1411	14.9441	0.000499243	FALSE	TRUE	FALSE	FALSE	FALSE	FALSE	FALSE	FALSE	FALSE	FALSE	FALSE	FALSE	FALSE
212251	M4344	Q9H582	ZNF644	ZNF644 KIAA1221 ZEP2	Zinc finger protein 644	_VAADLQLSpTPQK_	VAADLQLS(0.023)T(0.977)PQK	450.894	3	T165-p	T(0.977)	TRUE	TRUE	FALSE	FALSE	FALSE	AADLQLSTPQKASQH	0.0478129	0.921776	1.894	1	7	33430	FALSE	FALSE	14.6823	14.4123	14.4942	13.6577	14.3277	15.656	15.4318	15.3717	14.6764	15.0472	0.00200263	FALSE	TRUE	FALSE	FALSE	FALSE	FALSE	FALSE	FALSE	FALSE	FALSE	FALSE	FALSE	FALSE
212256	M6620	Q9H582	ZNF644	ZNF644 KIAA1221 ZEP2	Zinc finger protein 644	_VAADLQLSpTPQK_	VAADLQLS(0.002)T(0.998)PQK;VAADLQLS(0.021)T(0.979)PQK;VAADLQLS(0.026)T(0.974)PQK	450.893675;450.893675;450.893675	3;3;3	T165-p	T(0.998)	TRUE	TRUE	TRUE	FALSE	FALSE	AADLQLSTPQKASQH	0.0197646	0.678874	1.601	1	7	37121;37137;37305	FALSE	FALSE	16.3873	16.2816	16.2688	16.4883	16.4914	15.5662	15.3308	15.8946	15.7714	15.96	0.000590296	FALSE	TRUE	FALSE	FALSE	FALSE	FALSE	FALSE	FALSE	FALSE	FALSE	FALSE	FALSE	FALSE
[truncated: 10 more columns]
